# Supplementary material for: High prevalence of undiagnosed hypertension among men in North Central Nigeria: Results from the Healthy Beginning Initiative
Source: PLoS One. 2020 Nov 30;15(11):e0242870. doi: 10.1371/journal.pone.0242870 (PMC7703905; doi:10.1371/journal.pone.0242870)
Supplement: S1 Dataset — (XLSX) [file pone.0242870.s001.xlsx]

## Sheet: BS_HTN
memberid	siteid	rural	age	gender1	maritalstatus1	edu	income1	height	weight	sbp	dbp	hxhtn1	hxdm1	alcohol1	alcohol_last1	tobuse	subuse	subusetype1
1002	38	rural	30	Male	Married	Completed Senior Secondary	â‚¦20,001-50,000	1.71	89	136	80	No	No	Never	N/A	Never	No	N/A
1004	38	rural	31	Male	Married	Completed Post-secondary	â‚¦0-20,000	1.72	76	133	93	No	No	Occasionally	Yesterday	Occasionally	No	N/A
1006	38	rural	34	Male	Married	Completed Post-secondary	â‚¦50,001-100,000	1.76	72	139	75	No	No	Weekly	Yesterday	Never	No	N/A
1008	38	rural	39	Male	Married	Some Post-secondary	â‚¦0-20,000	1.77	72	160	85	No	No	Monthly	Last one week	Never	No	N/A
1102	12	rural	30	Male	Married	Completed Senior Secondary	â‚¦0-20,000	1.63	50	149	96	No	No	Never	N/A	Daily	No	N/A
1104	12	rural	31	Male	Married	Completed Junior Secondary	â‚¦0-20,000	1.69	70	132	72	No	No	Never	N/A	Never	No	N/A
1106	12	rural	29	Male	Married	Completed Post-secondary	â‚¦0-20,000	1.7	80	134	80	No	No	Occasionally	Last one week	Never	No	N/A
1108	12	rural	26	Male	Married	Completed Primary School	â‚¦0-20,000	1.6	50	115	66	No	No	Daily	Yesterday	Daily	No	N/A
1110	12	rural	38	Male	Married	Completed Primary School	â‚¦20,001-50,000	1.57	70	126	76	No	No	Weekly	Yesterday	Daily	No	N/A
1112	12	rural	30	Male	Married	Completed Senior Secondary	â‚¦0-20,000	1.73	54	130	93	No	No	Occasionally	Yesterday	Daily	No	N/A
1116	12	rural	25	Male	Married	Completed Senior Secondary	â‚¦0-20,000	1.65	59	123	66	No	No	Occasionally	Yesterday	Daily	No	N/A
1118	12	rural	25	Male	Married	Completed Senior Secondary	â‚¦0-20,000	1.63	60	129	88	No	No	Never	N/A	Never	No	N/A
1120	12	rural	34	Male	Married	Completed Junior Secondary	â‚¦0-20,000	1.71	53	115	75	No	No	Never	N/A	Never	No	N/A
1122	12	rural	28	Male	Married	Completed Senior Secondary	â‚¦0-20,000	1.56	56	128	70	No	No	Occasionally	Last few months	Never	No	N/A
1126	12	rural	35	Male	Married	Completed Senior Secondary	â‚¦0-20,000	1.75	85	143	89	No	No	Daily	Yesterday	Never	No	N/A
1128	12	rural	40	Male	Married	Completed Senior Secondary	â‚¦0-20,000	1.7	51	120	79	No	No	Monthly	Last one week	Never	No	N/A
1130	12	rural	34	Male	Married	Completed Senior Secondary	â‚¦0-20,000	1.82	70	142	98	No	No	Monthly	Last one week	Daily	No	N/A
1136	12	rural	31	Male	Married	Completed Post-secondary	â‚¦20,001-50,000	1.65	60	118	73	No	No	Never	N/A	Never	No	N/A
1161	1	rural	35	Male	Married	Completed Primary School	â‚¦0-20,000	1.79	84	142	77	No	No	Weekly	Last one week	Never	No	N/A
1162	1	rural	21	Male	Married	Completed Junior Secondary	â‚¦0-20,000	1.75	67	120	72	No	No	Never	N/A	Never	No	N/A
1163	1	rural	31	Male	Married	Completed Senior Secondary	â‚¦0-20,000	1.68	64	118	70	No	No	Daily	Yesterday	Never	No	N/A
1164	1	rural	52	Male	Married	Completed Post-secondary	Above â‚¦100,001	1.59	70	164	104	No	No	Daily	Yesterday	Weekly	No	N/A
1165	1	rural	30	Male	Married	Completed Senior Secondary	â‚¦0-20,000	1.64	61	139	84	No	No	Never	N/A	Never	No	N/A
1166	1	rural	43	Male	Married	Completed Senior Secondary	â‚¦0-20,000	1.7	58	106	69	No	No	Weekly	Yesterday	Never	No	N/A
1167	1	rural	35	Male	Married	Completed Senior Secondary	â‚¦0-20,000	1.64	48	108	71	No	No	Never	N/A	Never	No	N/A
1168	1	rural	26	Male	Married	Completed Senior Secondary	â‚¦0-20,000	1.77	73	150	97	No	No	Weekly	Last one week	Never	No	N/A
1169	1	rural	35	Male	Married	Completed Primary School	â‚¦0-20,000	1.79	87	115	69	No	No	Never	N/A	Weekly	No	N/A
1170	12	rural	64	Male	Married	No education	â‚¦0-20,000	1.6	60	126	83	No	No	Occasionally	More than a year ago	Daily	No	N/A
1171	12	rural	30	Male	Married	Completed Post-secondary	â‚¦0-20,000	1.6	50	115	70	No	No	Monthly	Yesterday	Never	No	N/A
1172	12	rural	32	Male	Married	Completed Senior Secondary	â‚¦0-20,000	1.73	60	133	89	Yes	No	Occasionally	Last one week	Never	No	N/A
1173	1	rural	30	Male	Married	Completed Senior Secondary	â‚¦0-20,000	1.63	59	133	78	No	No	Weekly	Last one week	Never	No	N/A
1174	1	rural	20	Male	Married	Completed Junior Secondary	â‚¦0-20,000	1.62	57	139	61	No	No	Never	N/A	Never	No	N/A
1175	1	rural	41	Male	Married	Completed Primary School	â‚¦0-20,000	1.62	65	112	75	No	No	Daily	Yesterday	Never	No	N/A
1176	1	rural	27	Male	Married	Some Post-secondary	â‚¦0-20,000	1.62	59	124	81	No	No	Occasionally	Last one week	Never	No	N/A
1177	9	rural	28	Male	Married	Completed Senior Secondary	â‚¦0-20,000	1.68	89	154	87	No	No	Never	N/A	Never	No	N/A
1178	1	rural	33	Male	Married	Completed Post-secondary	â‚¦0-20,000	1.61	67	116	65	No	No	Monthly	Last one week	Never	Yes	Snuff
1179	1	rural	26	Male	Married	Completed Senior Secondary	â‚¦20,001-50,000	1.61	55	129	75	No	No	Occasionally	Last one week	Never	No	N/A
1180	12	rural	35	Male	Married	Completed Primary School	â‚¦0-20,000	1.75	70	117	72	No	No	Never	N/A	Daily	No	N/A
1191	1	rural	29	Male	Married	Completed Senior Secondary	â‚¦0-20,000	1.7	59	141	94	No	No	Daily	Yesterday	Never	No	N/A
1192	1	rural	32	Male	Married	Completed Post-secondary	â‚¦0-20,000	1.62	80.6	123	79	No	No	Occasionally	Last few months	Never	No	N/A
1193	1	rural	30	Male	Married	Completed Primary School	â‚¦0-20,000	1.63	60	119	65	No	No	Weekly	Last one week	Weekly	No	N/A
1194	12	rural	20	Male	Married	Completed Junior Secondary	â‚¦0-20,000	1.65	56	110	63	No	No	Never	N/A	Never	No	N/A
1195	9	rural	30	Male	Married	Completed Post-secondary	â‚¦0-20,000	1.74	70	125	69	No	No	Never	N/A	Never	No	N/A
1196	9	rural	22	Male	Married	Completed Junior Secondary	â‚¦0-20,000	1.69	60	135	66	No	No	Weekly	Last one week	Daily	No	N/A
1197	1	rural	31	Male	Married	Completed Senior Secondary	â‚¦0-20,000	1.65	59	130	79	No	No	Daily	Yesterday	Never	No	N/A
1198	1	rural	30	Male	Married	Completed Post-secondary	â‚¦0-20,000	1.63	56	151	81	No	No	Occasionally	Last one week	Never	No	N/A
1199	1	rural	51	Male	Married	Completed Junior Secondary	â‚¦0-20,000	1.62	69	116	75	No	No	Weekly	Last one week	Never	No	N/A
1200	1	rural	31	Male	Married	Completed Primary School	â‚¦0-20,000	1.6	55	135	65	No	No	Never	N/A	Never	No	N/A
1309	13	rural	20	Male	Married	Completed Senior Secondary	â‚¦0-20,000	1.73	58	133	67	No	No	Never	N/A	Never	No	NA
1310	14	rural	30	Male	Married	No education	â‚¦0-20,000	1.68	68	140	68	No	No	Occasionally	Last few months	Never	No	NA
1326	13	rural	32	Male	Married	No education	â‚¦0-20,000	1.7	60	132	72	No	No	Occasionally	Last few months	Daily	No	NA
1328	13	rural	35	Male	Married	Completed Primary School	â‚¦0-20,000	1.71	66	121	74	No	No	Monthly	Last one week	Never	No	NA
1329	13	rural	29	Male	Married	Completed Senior Secondary	â‚¦0-20,000	1.69	59	119	77	No	No	Weekly	Last one week	Weekly	Yes	Snuff
1332	38	rural	60	Male	Married	No education	â‚¦0-20,000	1.75	82	176	116	Yes	No	Occasionally	Yesterday	Daily	No	N/A
1333	38	rural	23	Male	Married	Completed Junior Secondary	â‚¦0-20,000	1.65	69	140	57	No	No	Never	N/A	Never	No	N/A
1337	38	rural	25	Male	Married	Completed Post-secondary	â‚¦20,001-50,000	1.5	46	109	72	No	No	Never	N/A	Never	No	N/A
1338	14	rural	30	Male	Married	Completed Primary School	â‚¦0-20,000	1.7	85	113	77	No	No	Weekly	Yesterday	Never	No	NA
1339	38	rural	31	Male	Married	Completed Junior Secondary	â‚¦0-20,000	1.65	52	116	75	No	No	Occasionally	Yesterday	Daily	No	N/A
1341	38	rural	25	Male	Married	Completed Primary School	â‚¦0-20,000	1.75	67	157	82	No	No	Occasionally	Yesterday	Never	No	N/A
1342	38	rural	20	Male	Married	Completed Junior Secondary	â‚¦0-20,000	1.75	80	131	68	No	No	Weekly	Last one week	Never	No	N/A
1343	38	rural	35	Male	Married	Completed Post-secondary	â‚¦0-20,000	1.65	72	132	80	No	No	Occasionally	Last one week	Daily	No	N/A
1344	38	rural	20	Male	Married	Completed Senior Secondary	â‚¦0-20,000	1.7	60	134	59	No	No	Never	N/A	Daily	No	N/A
1345	38	rural	24	Male	Married	Completed Junior Secondary	â‚¦0-20,000	1.6	55	119	59	No	No	Never	N/A	Never	No	N/A
1347	13	rural	25	Male	Married	No education	â‚¦0-20,000	1.58	55	126	61	No	No	Never	N/A	Never	No	NA
1348	12	rural	25	Male	Married	Completed Senior Secondary	â‚¦0-20,000	1.63	55	108	55	No	No	Occasionally	Last few months	Never	No	N/A
1349	12	rural	30	Male	Married	Some Post-secondary	â‚¦0-20,000	1.77	91	117	75	No	No	Occasionally	Last one week	Never	No	N/A
1350	12	rural	27	Male	Married	Completed Senior Secondary	â‚¦0-20,000	1.72	59	131	83	No	No	Occasionally	Last one week	Never	No	N/A
1351	12	rural	35	Male	Married	Completed Junior Secondary	â‚¦0-20,000	1.74	65	130	78	No	No	Never	N/A	Never	No	N/A
1352	12	rural	62	Male	Married	Completed Primary School	â‚¦0-20,000	1.64	39	114	74	No	No	Occasionally	Last one week	Never	No	N/A
1353	12	rural	35	Male	Married	No education	â‚¦0-20,000	1.65	58	120	74	No	No	Weekly	Last one week	Daily	No	N/A
1356	12	rural	40	Male	Married	Some Post-secondary	â‚¦0-20,000	1.62	88	114	69	No	No	Weekly	Last one week	Never	No	N/A
1357	12	rural	31	Male	Married	Completed Post-secondary	â‚¦0-20,000	1.67	65	129	78	No	No	Never	N/A	Never	No	N/A
1358	12	rural	31	Male	Married	Completed Junior Secondary	â‚¦0-20,000	1.67	62	127	66	No	No	Occasionally	Last one week	Never	No	N/A
1359	12	rural	48	Male	Married	Completed Post-secondary	â‚¦20,001-50,000	1.69	60	124	78	No	No	Occasionally	Last few months	Never	No	N/A
1360	12	rural	26	Male	Married	Some Post-secondary	â‚¦0-20,000	1.7	51	122	81	No	No	Occasionally	Last one week	Never	No	N/A
1367	19	rural	30	Male	Married	Completed Junior Secondary	â‚¦0-20,000	1.7	67	132	86	Yes	No	Never	N/A	Never	No	N/A
1372	12	rural	46	Male	Married	Completed Junior Secondary	â‚¦20,001-50,000	1.64	64	102	61	No	No	Occasionally	Last one week	Never	No	N/A
1374	12	rural	30	Male	Married	Completed Primary School	â‚¦0-20,000	1.69	58	147	69	No	No	Never	N/A	Never	No	N/A
1375	12	rural	31	Male	Married	Completed Primary School	â‚¦0-20,000	1.66	63	102	67	No	No	Occasionally	Last one week	Daily	No	N/A
1376	12	rural	54	Male	Married	Completed Primary School	â‚¦0-20,000	1.65	80	150	95	No	No	Occasionally	Last one week	Daily	No	N/A
1377	12	rural	25	Male	Married	Completed Senior Secondary	â‚¦0-20,000	1.67	53	141	84	No	No	Occasionally	Last one week	Never	No	N/A
1378	12	rural	34	Male	Married	Completed Junior Secondary	â‚¦0-20,000	1.7	62	119	63	No	No	Weekly	Yesterday	Daily	No	N/A
1379	12	rural	20	Male	Married	Completed Primary School	â‚¦0-20,000	1.76	74	135	80	Yes	Yes	Never	N/A	Never	No	N/A
1380	12	rural	40	Male	Married	Completed Primary School	â‚¦0-20,000	1.59	68	131	75	No	No	Weekly	Last one week	Never	No	N/A
1381	13	rural	22	Male	Married	Completed Primary School	â‚¦0-20,000	1.65	58	119	72	No	No	Daily	Yesterday	Daily	No	NA
1382	12	rural	25	Male	Married	Completed Junior Secondary	â‚¦0-20,000	1.6	50	151	67	No	No	Weekly	Yesterday	Daily	No	N/A
1383	14	rural	40	Male	Married	Completed Primary School	â‚¦0-20,000	1.68	59	126	79	No	No	Occasionally	Last few months	Daily	No	NA
1384	13	rural	31	Male	Married	Some Post-secondary	â‚¦0-20,000	1.76	71	160	180	No	No	Occasionally	More than a year ago	Never	No	NA
1385	13	rural	32	Male	Married	Completed Primary School	â‚¦0-20,000	1.79	56	119	82	No	No	Occasionally	Last one week	Never	No	NA
1386	12	rural	20	Male	Married	Completed Primary School	â‚¦0-20,000	1.7	70	115	79	No	No	Weekly	Last one week	Never	No	N/A
1398	12	rural	21	Male	Married	Completed Senior Secondary	â‚¦0-20,000	1.68	56	116	72	No	No	Never	N/A	Never	No	N/A
1407	13	rural	50	Male	Married	Completed Post-secondary	â‚¦0-20,000	1.62	76	140	94	No	No	Monthly	Last one week	Never	No	NA
1477	19	rural	30	Male	Married	Completed Junior Secondary	â‚¦0-20,000	1.65	76	141	89	No	No	Occasionally	Yesterday	Never	No	N/A
1480	14	rural	26	Male	Married	Completed Junior Secondary	â‚¦0-20,000	1.68	59	140	79	No	No	Weekly	Last one week	Daily	Yes	Snuff
1481	19	rural	35	Male	Married	Completed Senior Secondary	â‚¦20,001-50,000	1.6	68	122	85	No	No	Never	N/A	Monthly	No	N/A
1482	12	rural	18	Male	Married	Completed Primary School	â‚¦0-20,000	1.55	50	126	59	No	No	Never	N/A	Never	No	N/A
1483	12	rural	25	Male	Married	Completed Primary School	â‚¦0-20,000	1.7	70	133	69	No	No	Never	N/A	Never	No	N/A
1484	12	rural	30	Male	Married	Completed Post-secondary	â‚¦0-20,000	1.75	70	112	66	No	No	Occasionally	Last one week	Never	No	N/A
1485	12	rural	25	Male	Married	Completed Junior Secondary	â‚¦0-20,000	1.68	61	141	81	No	No	Never	N/A	Never	No	N/A
1486	12	rural	27	Male	Married	Completed Primary School	â‚¦0-20,000	1.6	60	124	70	No	No	Occasionally	More than a year ago	Weekly	No	N/A
1487	13	rural	25	Male	Married	No education	â‚¦0-20,000	1.69	58	150	87	No	No	Weekly	Last one week	Never	No	NA
1488	12	rural	46	Male	Married	No education	â‚¦0-20,000	1.68	62	117	87	No	No	Occasionally	Last few months	Daily	No	N/A
1489	12	rural	34	Male	Married	Completed Junior Secondary	â‚¦0-20,000	1.77	66	113	63	No	No	Weekly	Last one week	Daily	No	N/A
1490	13	rural	26	Male	Married	Completed Post-secondary	â‚¦0-20,000	1.66	54	129	70	No	No	Occasionally	Last one week	Never	No	NA
1491	13	rural	28	Male	Married	Completed Senior Secondary	â‚¦0-20,000	1.75	59	100	58	No	No	Weekly	Yesterday	Daily	No	NA
1492	13	rural	30	Male	Married	Completed Post-secondary	â‚¦0-20,000	1.7	97	180	118	No	No	Daily	Yesterday	Never	No	NA
1493	13	rural	38	Male	Married	Completed Primary School	â‚¦0-20,000	1.76	75	150	105	No	No	Daily	Yesterday	Never	No	NA
1494	13	rural	36	Male	Married	Completed Post-secondary	â‚¦20,001-50,000	1.74	55	146	84	No	No	Never	N/A	Never	No	NA
1495	12	rural	19	Male	Married	Completed Junior Secondary	â‚¦0-20,000	1.7	70	122	76	No	No	Occasionally	Last one week	Never	No	N/A
1496	12	rural	30	Male	Married	Completed Senior Secondary	â‚¦0-20,000	1.71	87	133	80	Yes	No	Daily	Yesterday	Daily	No	N/A
1497	13	rural	35	Male	Married	Completed Senior Secondary	â‚¦0-20,000	1.71	86	123	67	No	No	Daily	Yesterday	Daily	No	NA
1498	13	rural	36	Male	Married	Completed Post-secondary	â‚¦0-20,000	1.75	63	119	78	No	No	Weekly	Yesterday	Daily	No	NA
1499	13	rural	36	Male	Married	Completed Senior Secondary	â‚¦0-20,000	1.68	55	115	73	No	No	Never	N/A	Never	No	NA
1500	13	rural	58	Male	Married	Some Post-secondary	â‚¦0-20,000	1.7	62	138	76	No	No	Never	N/A	Never	No	NA
1501	12	rural	33	Male	Married	Completed Senior Secondary	â‚¦0-20,000	1.64	62	125	80	No	No	Never	N/A	Never	No	N/A
1502	13	rural	20	Male	Married	Completed Senior Secondary	â‚¦20,001-50,000	1.62	60	104	60	No	No	Occasionally	Last few months	Daily	No	NA
1503	13	rural	25	Male	Married	Completed Post-secondary	â‚¦0-20,000	1.75	59	152	79	No	No	Never	N/A	Never	No	NA
1504	13	rural	47	Male	Married	Completed Senior Secondary	â‚¦20,001-50,000	1.77	77	135	80	Yes	No	Never	N/A	Never	No	NA
1505	13	rural	29	Male	Married	Some Post-secondary	â‚¦0-20,000	1.74	65	134	89	No	No	Weekly	Yesterday	Never	No	NA
1506	12	rural	25	Male	Married	Completed Senior Secondary	â‚¦0-20,000	1.59	61	130	70	No	No	Never	N/A	Never	No	N/A
1507	13	rural	26	Male	Married	Completed Junior Secondary	â‚¦0-20,000	1.66	61	130	69	No	No	Occasionally	Last few months	Never	No	NA
1508	13	rural	29	Male	Married	Completed Senior Secondary	â‚¦0-20,000	1.71	55	125	82	No	No	Never	N/A	Never	No	NA
1509	13	rural	35	Male	Married	Some Post-secondary	â‚¦0-20,000	1.7	71	153	98	No	No	Occasionally	Last one week	Never	No	NA
1510	13	rural	29	Male	Married	Completed Primary School	â‚¦20,001-50,000	1.66	54	127	72	No	No	Never	N/A	Never	No	NA
1511	13	rural	44	Male	Married	Completed Junior Secondary	â‚¦0-20,000	1.86	90	122	77	No	No	Weekly	Last one week	Never	No	NA
1512	12	rural	37	Male	Married	Completed Senior Secondary	â‚¦0-20,000	1.73	77	188	130	Yes	No	Never	N/A	Never	No	N/A
1513	13	rural	35	Male	Married	Completed Junior Secondary	â‚¦0-20,000	1.63	59	123	77	No	No	Never	N/A	Never	No	NA
1514	14	rural	17	Male	Married	Completed Primary School	â‚¦0-20,000	1.63	57	127	58	No	No	Never	N/A	Never	No	NA
1515	14	rural	45	Male	Married	Some Post-secondary	â‚¦50,001-100,000	1.7	68	128	85	No	No	Daily	Yesterday	Never	No	NA
1516	13	rural	20	Male	Married	Completed Junior Secondary	â‚¦0-20,000	1.66	60	141	87	No	No	Never	N/A	Never	No	NA
1527	13	rural	25	Male	Married	Completed Primary School	â‚¦0-20,000	1.8	75	124	52	No	No	Occasionally	Yesterday	Never	No	NA
1528	13	rural	22	Male	Married	Completed Senior Secondary	â‚¦0-20,000	1.68	60	135	68	No	No	Monthly	Last one week	Never	No	NA
1529	12	rural	20	Male	Married	Completed Primary School	â‚¦0-20,000	1.7	59	127	76	No	No	Occasionally	Last one week	Never	No	N/A
1530	13	rural	43	Male	Married	Completed Senior Secondary	â‚¦0-20,000	1.7	65	127	86	No	No	Never	N/A	Never	No	NA
1531	13	rural	33	Male	Married	Completed Post-secondary	â‚¦0-20,000	1.66	70	147	92	No	No	Monthly	Last one week	Never	No	NA
1532	13	rural	30	Male	Married	Completed Post-secondary	â‚¦20,001-50,000	1.75	63	131	65	No	No	Weekly	Yesterday	Never	No	NA
1534	12	rural	25	Male	Married	Completed Junior Secondary	â‚¦0-20,000	1.58	52	129	69	No	No	Weekly	Last one week	Daily	No	N/A
1535	13	rural	38	Male	Married	Completed Junior Secondary	â‚¦0-20,000	1.66	57	121	80	Yes	Yes	Never	N/A	Never	No	NA
1536	13	rural	35	Male	Married	No education	â‚¦0-20,000	1.61	59	153	91	No	No	Weekly	Last one week	Occasionally	No	NA
1537	13	rural	48	Male	Married	Completed Senior Secondary	â‚¦0-20,000	1.73	57	112	81	No	No	Never	N/A	Daily	No	NA
1538	12	rural	31	Male	Married	Completed Senior Secondary	â‚¦0-20,000	1.6	60	126	71	No	No	Never	N/A	Never	No	N/A
1539	14	rural	23	Male	Married	Completed Senior Secondary	â‚¦0-20,000	1.7	64	113	68	No	No	Occasionally	Yesterday	Daily	No	NA
1540	13	rural	54	Male	Married	Completed Post-secondary	Above â‚¦100,001	1.7	69	130	80	Yes	No	Occasionally	Last one week	Never	No	NA
1541	13	rural	43	Male	Married	Completed Post-secondary	â‚¦50,001-100,000	1.65	71	142	106	Yes	No	Occasionally	Last few months	Never	No	NA
1542	12	rural	21	Male	Married	Completed Junior Secondary	â‚¦0-20,000	1.75	65	121	64	No	No	Never	N/A	Never	No	N/A
1543	12	rural	41	Male	Married	Completed Post-secondary	â‚¦20,001-50,000	1.62	75	126	81	No	No	Occasionally	Last one week	Never	No	N/A
1544	14	rural	25	Male	Married	Completed Primary School	â‚¦20,001-50,000	1.6	50	107	48	No	No	Never	N/A	Never	No	NA
1545	12	rural	32	Male	Married	Completed Senior Secondary	â‚¦0-20,000	1.68	51	130	75	No	No	Occasionally	Last one week	Never	No	N/A
1546	12	rural	30	Male	Married	Completed Post-secondary	â‚¦0-20,000	1.6	59	119	65	No	No	Occasionally	Last one week	Never	No	N/A
1547	19	rural	38	Male	Married	Completed Junior Secondary	â‚¦0-20,000	1.65	58	127	91	No	No	Weekly	Yesterday	Daily	No	N/A
1548	13	rural	22	Male	Married	Completed Senior Secondary	â‚¦0-20,000	1.76	60	116	65	No	No	Weekly	Last one week	Never	No	NA
1549	13	rural	25	Male	Married	Completed Junior Secondary	â‚¦0-20,000	1.76	65	126	74	No	No	Occasionally	Last one week	Daily	No	NA
1550	14	rural	41	Male	Married	No education	â‚¦0-20,000	1.62	70	134	79	No	No	Occasionally	Last one week	Never	No	NA
1551	13	rural	30	Male	Married	Completed Post-secondary	â‚¦0-20,000	1.68	64	129	72	No	No	Occasionally	Last one week	Never	No	NA
1552	14	rural	18	Male	Married	Completed Senior Secondary	Above â‚¦100,001	1.59	61	132	75	No	No	Occasionally	Last one week	Never	No	NA
1553	14	rural	28	Male	Married	Completed Post-secondary	â‚¦0-20,000	1.7	63	110	70	No	No	Never	N/A	Never	No	NA
1554	13	rural	33	Male	Married	Completed Senior Secondary	â‚¦0-20,000	1.65	56	153	86	No	No	Daily	Yesterday	Occasionally	Yes	Snuff
1555	13	rural	39	Male	Married	Some Post-secondary	â‚¦0-20,000	1.66	56	125	75	No	No	Daily	Yesterday	Never	No	NA
1556	13	rural	30	Male	Married	Completed Primary School	â‚¦0-20,000	1.85	75	143	71	No	No	Daily	Yesterday	Daily	No	NA
1557	12	rural	26	Male	Married	Some Post-secondary	â‚¦0-20,000	1.7	70	131	66	No	No	Never	N/A	Never	No	N/A
1559	14	rural	38	Male	Married	Completed Senior Secondary	â‚¦0-20,000	1.7	64	149	85	No	No	Occasionally	Last few months	Never	No	NA
1561	13	rural	44	Male	Married	Completed Post-secondary	â‚¦20,001-50,000	1.65	67	139	78	No	No	Never	N/A	Never	No	NA
1562	13	rural	39	Male	Married	Completed Primary School	â‚¦0-20,000	1.74	74	131	74	No	No	Never	N/A	Daily	No	NA
1563	13	rural	60	Male	Married	Completed Post-secondary	â‚¦20,001-50,000	1.71	64	116	73	No	No	Occasionally	Last one week	Never	No	NA
1564	12	rural	24	Male	Married	Completed Primary School	â‚¦0-20,000	1.62	68	130	76	No	No	Occasionally	More than a year ago	Occasionally	No	N/A
1565	19	rural	30	Male	Married	Completed Primary School	â‚¦0-20,000	1.65	50	120	86	Yes	No	Occasionally	Last one week	Daily	No	N/A
1566	13	rural	28	Male	Married	Completed Senior Secondary	â‚¦0-20,000	1.72	60	109	77	No	No	Never	N/A	Never	No	NA
1567	19	rural	52	Male	Married	Completed Post-secondary	â‚¦50,001-100,000	1.7	81	119	83	No	No	Occasionally	Yesterday	Never	No	N/A
1568	14	rural	21	Male	Married	Completed Junior Secondary	â‚¦0-20,000	1.7	59			No	No	Weekly	Last 1 Week	Never	No	NA
1569	13	rural	30	Male	Married	No education	â‚¦0-20,000	1.69	55	138	88	No	No	Weekly	Last one week	Never	No	NA
1570	12	rural	30	Male	Married	Completed Senior Secondary	â‚¦0-20,000	1.55	50	103	51	No	No	Never	N/A	Never	No	N/A
1571	13	rural	23	Male	Married	Completed Senior Secondary	â‚¦0-20,000	1.77	68	143	68	No	No	Never	N/A	Never	No	NA
1572	13	rural	36	Male	Married	Completed Senior Secondary	â‚¦0-20,000	1.71	62	129	84	No	No	Occasionally	Last one week	Never	No	NA
1573	13	rural	30	Male	Married	Completed Senior Secondary	â‚¦0-20,000	1.65	61	144	93	No	No	Monthly	Yesterday	Never	No	NA
1574	14	rural	40	Male	Married	Completed Primary School	â‚¦0-20,000	1.6	54	161	78	No	No	Daily	Yesterday	Daily	No	NA
1575	14	rural	22	Male	Married	Completed Senior Secondary	â‚¦20,001-50,000	1.75	62	120	74	No	No	Daily	Yesterday	Never	No	NA
1576	12	rural	30	Male	Married	Completed Junior Secondary	â‚¦0-20,000	1.57	55	107	68	No	No	Occasionally	Last one week	Never	No	N/A
1577	12	rural	30	Male	Married	Completed Senior Secondary	â‚¦0-20,000	1.72	70	130	56	No	No	Never	N/A	Never	No	N/A
1633	13	rural	27	Male	Married	Completed Senior Secondary	â‚¦0-20,000	1.8	75	125	68	No	No	Monthly	Last one week	Never	No	NA
1672	13	rural	35	Male	Married	Completed Primary School	â‚¦0-20,000	1.76	57	120	78	Yes	No	Monthly	Last one week	Daily	No	NA
1674	13	rural	27	Male	Married	Completed Post-secondary	â‚¦0-20,000	1.71	67	129	79	No	No	Occasionally	Last few months	Never	No	NA
1677	13	rural	30	Male	Married	Completed Primary School	â‚¦0-20,000	1.67	54	126	79	No	No	Occasionally	Last one week	Never	No	NA
1678	12	rural	20	Male	Married	Completed Junior Secondary	â‚¦0-20,000	1.6	50	97	66	No	No	Occasionally	Last one week	Never	No	N/A
1679	13	rural	29	Male	Married	Completed Senior Secondary	â‚¦0-20,000	1.69	63	124	78	No	No	Never	N/A	Never	No	NA
1680	12	rural	25	Male	Married	Completed Senior Secondary	â‚¦50,001-100,000	1.6	72	124	72	No	No	Occasionally	Yesterday	Occasionally	No	N/A
1771	13	rural	54	Male	Married	Completed Senior Secondary	â‚¦0-20,000	1.68	75	141	95	Yes	Yes	Occasionally	Last few months	Occasionally	No	NA
1797	19	rural	52	Male	Married	Completed Junior Secondary	â‚¦0-20,000	1.6	48	132	102	No	No	Weekly	Last one week	Daily	No	N/A
1798	19	rural	50	Male	Married	No education	â‚¦0-20,000	1.75	61	118	92	Yes	Yes	Occasionally	Yesterday	Daily	No	N/A
1800	20	rural	35	Male	Married	Some Post-secondary	Above â‚¦100,001	1.7	60	125	77	No	No	Weekly	Yesterday	Occasionally	No	N/A
1801	20	rural	20	Male	Married	Completed Senior Secondary	â‚¦0-20,000	1.72	70	132	65	No	No	Never	N/A	Never	No	N/A
1802	20	rural	21	Male	Married	Completed Senior Secondary	â‚¦0-20,000	1.72	59	144	75	No	No	Monthly	Last few months	Never	No	N/A
1803	20	rural	61	Male	Married	Some Post-secondary	â‚¦20,001-50,000	1.62	60	151	90	No	No	Weekly	Last few months	Never	No	N/A
1804	20	rural	25	Male	Married	Completed Senior Secondary	â‚¦0-20,000	1.68	56	151	88	No	No	Never	N/A	Never	No	N/A
1805	20	rural	30	Male	Married	Completed Post-secondary	â‚¦50,001-100,000	1.6	64	130	81	No	No	Monthly	Last few months	Never	No	N/A
1806	20	rural	29	Male	Married	Completed Senior Secondary	â‚¦0-20,000	1.77	62	129	70	No	No	Never	N/A	Never	No	N/A
1810	19	rural	47	Male	Married	Completed Senior Secondary	â‚¦0-20,000	1.68	69	161	89	No	No	Weekly	Last one week	Never	Yes	Snuff
1816	19	rural	56	Male	Married	Some Post-secondary	â‚¦50,001-100,000	1.7	59	155	114	No	No	Weekly	Yesterday	Daily	Yes	Snuff
1823	19	rural	32	Male	Married	Completed Senior Secondary	â‚¦0-20,000	1.8	75	105	47	Yes	No	Never	N/A	Weekly	No	N/A
1824	19	rural	42	Male	Married	Completed Senior Secondary	â‚¦20,001-50,000	1.65	74	134	83	No	No	Weekly	Last one week	Weekly	No	N/A
1825	19	rural	25	Male	Married	Completed Junior Secondary	â‚¦0-20,000	1.67	64	136	86	No	No	Never	N/A	Never	No	N/A
1826	19	rural	32	Male	Married	Some Post-secondary	â‚¦0-20,000	1.55	47	129	66	No	No	Weekly	Yesterday	Never	No	N/A
1827	19	rural	39	Male	Married	Completed Senior Secondary	â‚¦0-20,000	1.72	68	125	81	No	No	Daily	Yesterday	Daily	No	N/A
1828	20	rural	33	Male	Married	Completed Senior Secondary	â‚¦20,001-50,000	1.82	75	161	90	No	No	Occasionally	Last few months	Never	No	N/A
1829	19	rural	38	Male	Married	Completed Junior Secondary	â‚¦0-20,000	1.75	60	116	72	Yes	Yes	Never	N/A	Never	No	N/A
1830	19	rural	22	Male	Married	Completed Junior Secondary	â‚¦0-20,000	1.65	62	122	76	No	No	Never	N/A	Never	No	N/A
1831	19	rural	48	Male	Married	Some Post-secondary	â‚¦50,001-100,000	1.6	66	176	114	No	No	Daily	Yesterday	Never	No	N/A
1832	19	rural	23	Male	Married	Completed Junior Secondary	â‚¦0-20,000	1.7	64	136	82	No	No	Never	N/A	Never	No	N/A
1833	19	rural	27	Male	Married	Completed Senior Secondary	â‚¦0-20,000	1.78	69	137	80	No	No	Daily	Yesterday	Daily	No	N/A
1834	19	rural	38	Male	Married	Completed Post-secondary	â‚¦50,001-100,000	1.65	65	129	77	No	No	Occasionally	Yesterday	Never	Yes	Bitter cola
1836	20	rural	26	Male	Married	Some Post-secondary	â‚¦0-20,000	1.72	63	113	64	No	No	Weekly	Last one week	Daily	No	N/A
1837	20	rural	25	Male	Married	Completed Primary School	â‚¦0-20,000	1.85	70	116	50	No	No	Never	N/A	Never	Yes	Snuff
1838	20	rural	27	Male	Married	Completed Senior Secondary	â‚¦0-20,000	1.76	70	155	84	No	No	Never	N/A	Never	No	N/A
1839	19	rural	23	Male	Married	Completed Primary School	â‚¦0-20,000	1.74	65	140	72	No	No	Never	N/A	Daily	No	N/A
1840	20	rural	58	Male	Married	Completed Primary School	â‚¦0-20,000	1.72	73	162	97	No	No	Monthly	Last one week	Never	No	N/A
1841	20	rural	35	Male	Married	No education	â‚¦0-20,000	1.79	65	138	82	No	No	Occasionally	Last few months	Never	No	N/A
1842	20	rural	35	Male	Married	Some Post-secondary	â‚¦0-20,000	1.75	68	150	92	No	No	Never	N/A	Never	No	N/A
1843	20	rural	25	Male	Married	Completed Senior Secondary	â‚¦20,001-50,000	1.76	85	144	69	No	No	Never	N/A	Never	No	N/A
1844	20	rural	34	Male	Married	Completed Senior Secondary	â‚¦20,001-50,000	1.69	60	117	74	No	No	Occasionally	Last few months	Never	No	N/A
1845	20	rural	52	Male	Married	Some Post-secondary	â‚¦0-20,000	1.76	65	119	79	No	No	Daily	Yesterday	Never	No	N/A
1847	19	rural	35	Male	Married	Completed Senior Secondary	â‚¦20,001-50,000	1.68	86	126	92	No	No	Monthly	Last one week	Daily	No	N/A
1848	19	rural	30	Male	Married	Completed Primary School	â‚¦0-20,000	1.58	51	145	94	No	No	Weekly	Last one week	Daily	No	N/A
1849	19	rural	90	Male	Married	No education	Above â‚¦100,001	1.68	60	140	77	No	No	Never	N/A	Daily	No	N/A
1850	19	rural	47	Male	Married	Completed Primary School	â‚¦0-20,000	1.71	68	149	101	No	No	Occasionally	Last few months	Never	No	N/A
1851	19	rural	26	Male	Married	Completed Senior Secondary	â‚¦0-20,000	1.7	69	128	83	No	No	Weekly	Last one week	Daily	No	N/A
1902	19	rural	40	Male	Married	Completed Senior Secondary	â‚¦0-20,000	1.67	76	144	76	No	No	Occasionally	Last few months	Never	No	N/A
1903	19	rural	30	Male	Married	Completed Senior Secondary	â‚¦0-20,000	1.68	61	139	100	No	No	Never	N/A	Never	No	N/A
1904	19	rural	25	Male	Married	Completed Junior Secondary	â‚¦0-20,000	1.64	55	135	103	No	No	Never	N/A	Never	No	N/A
1906	20	rural	29	Male	Married	Completed Senior Secondary	â‚¦0-20,000	1.64	64	117	79	No	No	Never	N/A	Never	No	N/A
1916	19	rural	30	Male	Married	Completed Senior Secondary	â‚¦0-20,000	1.67	70	163	92	No	No	Weekly	Yesterday	Never	No	N/A
1917	19	rural	28	Male	Married	Completed Senior Secondary	â‚¦0-20,000	1.68	68	133	74	No	No	Occasionally	Last few months	Never	No	N/A
1918	20	rural	32	Male	Married	Some Post-secondary	â‚¦50,001-100,000	1.76	105	128	71	No	No	Weekly	Yesterday	Never	No	N/A
1919	19	rural	39	Male	Married	Completed Post-secondary	â‚¦50,001-100,000	1.78	95	125	73	No	No	Daily	Yesterday	Never	No	N/A
1920	19	rural	50	Male	Married	Completed Post-secondary	Above â‚¦100,001	1.72	82	168	107	No	No	Monthly	Last few months	Never	No	N/A
1937	19	rural	40	Male	Married	Completed Senior Secondary	â‚¦0-20,000	1.71	63	118	74	No	No	Weekly	Yesterday	Daily	No	N/A
1947	20	rural	40	Male	Married	Completed Junior Secondary	â‚¦0-20,000	1.65	50	127	74	No	No	Occasionally	Last one week	Daily	No	N/A
1949	20	rural	32	Male	Married	Completed Senior Secondary	â‚¦0-20,000	1.6	83	180	100	No	No	Daily	Yesterday	Never	No	N/A
1950	20	rural	21	Male	Married	Completed Senior Secondary	â‚¦0-20,000	1.72	52	125	70	No	No	Never	N/A	Never	No	N/A
1951	20	rural	33	Male	Married	Completed Junior Secondary	â‚¦0-20,000	1.79	60	131	77	No	No	Occasionally	Yesterday	Daily	No	N/A
1964	19	rural	22	Male	Married	Completed Primary School	â‚¦0-20,000	1.7	61	134	73	Yes	No	Never	N/A	Never	No	N/A
1965	13	rural	40	Male	Married	No education	â‚¦0-20,000	1.6	72	126	88	No	Yes	Weekly	Last one week	Daily	No	NA
1966	19	rural	43	Male	Married	Completed Primary School	â‚¦0-20,000	1.6	50	109	69	No	No	Occasionally	Last one week	Daily	No	N/A
1967	20	rural	40	Male	Married	Some Post-secondary	â‚¦0-20,000	1.89	56	151	93	No	No	Never	N/A	Daily	No	N/A
1968	20	rural	62	Male	Married	Completed Primary School	â‚¦0-20,000	1.68	65	109	71	No	No	Weekly	Yesterday	Daily	Yes	Snuff
1969	20	rural	26	Male	Married	Completed Senior Secondary	â‚¦0-20,000	1.6	50	157	87	No	No	Weekly	Last one week	Daily	No	N/A
1970	20	rural	27	Male	Married	Completed Junior Secondary	â‚¦0-20,000	1.78	66	123	75	No	No	Never	N/A	Never	No	N/A
1971	19	rural	67	Male	Married	Completed Primary School	â‚¦0-20,000	1.7	80.5	167	112	No	No	Weekly	Yesterday	Occasionally	Yes	Snuff
1972	20	rural	30	Male	Married	Completed Senior Secondary	â‚¦0-20,000	1.64	50	129	76	No	No	Monthly	Last one week	Never	No	N/A
1973	20	rural	25	Male	Married	Completed Senior Secondary	â‚¦0-20,000	1.64	66	130	66	No	No	Occasionally	Yesterday	Never	No	N/A
1974	14	rural	21	Male	Married	Completed Primary School	â‚¦20,001-50,000	1.67	67	130	64	No	No	Occasionally	Last one week	Daily	No	NA
1975	20	rural	35	Male	Married	Completed Junior Secondary	â‚¦0-20,000	1.6	54	121	69	No	No	Weekly	Last one week	Daily	No	N/A
1976	14	rural	24	Male	Married	Completed Primary School	â‚¦20,001-50,000	1.65	62	146	74	No	No	Never	N/A	Never	No	NA
1977	14	rural	29	Male	Married	Completed Post-secondary	â‚¦20,001-50,000	1.77	65	137	85	No	No	Occasionally	More than a year ago	Never	No	NA
1978	14	rural	40	Male	Married	Completed Primary School	â‚¦20,001-50,000	1.84	70	108	69	No	No	Occasionally	Yesterday	Daily	No	NA
1979	14	rural	29	Male	Married	Some Post-secondary	â‚¦0-20,000	1.6	57	177	117	No	No	Never	N/A	Never	No	NA
1980	13	rural	39	Male	Married	Completed Senior Secondary	â‚¦0-20,000	1.75	70	136	81	Yes	No	Never	N/A	Never	No	NA
1981	14	rural	23	Male	Married	Completed Junior Secondary	â‚¦0-20,000	1.68	65	128	69	No	No	Never	N/A	Never	No	NA
1982	14	rural	31	Male	Married	Completed Primary School	â‚¦0-20,000	1.72	69	144	89	No	No	Daily	Yesterday	Never	No	NA
1983	14	rural	57	Male	Married	Completed Primary School	â‚¦20,001-50,000	1.65	79	109	76	No	No	Occasionally	Last one week	Never	No	NA
1984	14	rural	20	Male	Married	Completed Senior Secondary	â‚¦20,001-50,000	1.62	60	139	82	No	No	Never	N/A	Never	No	NA
1985	13	rural	32	Male	Married	Completed Senior Secondary	â‚¦0-20,000	1.7	62	130	74	No	No	Never	N/A	Never	No	NA
1986	14	rural	37	Male	Married	Completed Senior Secondary	â‚¦0-20,000	1.7	74	117	81	Yes	Yes	Occasionally	Last one week	Never	No	NA
1987	13	rural	27	Male	Married	Completed Senior Secondary	â‚¦0-20,000	1.64	66	120	83	No	No	Never	N/A	Never	No	NA
1988	13	rural	26	Male	Married	Some Post-secondary	â‚¦0-20,000	1.69	51	124	68	No	No	Never	N/A	Never	No	NA
1989	14	rural	21	Male	Married	Completed Junior Secondary	â‚¦0-20,000	1.7	67	135	76	No	No	Occasionally	Last one week	Daily	No	NA
1990	14	rural	45	Male	Married	Completed Senior Secondary	â‚¦0-20,000	1.6	64	108	71	No	No	Daily	Yesterday	Never	No	NA
1991	14	rural	22	Male	Married	Completed Senior Secondary	â‚¦0-20,000	1.7	65	142	53	No	No	Daily	Yesterday	Never	No	NA
1992	14	rural	50	Male	Married	Completed Primary School	â‚¦20,001-50,000	1.6	59	124	71	No	No	Weekly	Last one week	Daily	No	NA
1993	14	rural	40	Male	Married	Completed Junior Secondary	â‚¦20,001-50,000	1.7	64	152	77	No	No	Never	N/A	Never	No	NA
1994	14	rural	23	Male	Married	Some Post-secondary	â‚¦20,001-50,000	1.7	54	126	80	No	No	Daily	Yesterday	Never	No	NA
1995	14	rural	33	Male	Married	Completed Primary School	â‚¦0-20,000	1.43	52	142	71	No	No	Never	N/A	Never	No	NA
1996	14	rural	22	Male	Married	Completed Senior Secondary	â‚¦20,001-50,000	1.6	59	116	67	No	No	Weekly	Last one week	Never	No	NA
1997	14	rural	24	Male	Married	Completed Senior Secondary	â‚¦0-20,000	1.61	55	116	67	No	No	Weekly	Last one week	Never	No	NA
1998	14	rural	28	Male	Married	Completed Senior Secondary	â‚¦20,001-50,000	1.6	61	116	66	No	No	Occasionally	Yesterday	Never	No	NA
1999	14	rural	40	Male	Married	Completed Junior Secondary	â‚¦0-20,000	1.6	54	101	60	No	No	Weekly	Yesterday	Never	No	NA
2000	14	rural	35	Male	Married	No education	â‚¦0-20,000	1.65	52	127	71	No	No	Never	N/A	Never	No	NA
2001	14	rural	36	Male	Married	Completed Primary School	â‚¦0-20,000	1.7	52	113	68	No	No	Occasionally	Last one week	Daily	No	NA
2002	14	rural	40	Male	Married	Completed Primary School	â‚¦0-20,000	1.54	61	130	75	No	No	Never	N/A	Never	No	NA
2003	14	rural	28	Male	Married	Completed Senior Secondary	â‚¦0-20,000	1.8	70	121	67	No	No	Daily	Yesterday	Daily	No	NA
2092	20	rural	50	Male	Married	Completed Senior Secondary	â‚¦0-20,000	1.72	65	187	110	Yes	No	Never	N/A	Never	No	N/A
2094	25	rural	30	Male	Married	Completed Senior Secondary	â‚¦0-20,000	1.66	69	128	67	No	No	Monthly	Last few months	Daily	No	N/A
2095	23	rural	60	Male	Married	Completed Primary School	â‚¦0-20,000	1.73	80	129	85	No	No	Monthly	Last few months	Never	No	N/A
2096	26	rural	35	Male	Married	Completed Post-secondary	â‚¦0-20,000	1.74	70	123	63	No	No	Daily	Yesterday	Daily	No	N/A
2097	26	rural	40	Male	Married	Completed Senior Secondary	â‚¦0-20,000	1.68	75	121	57	No	No	Never	N/A	Never	No	N/A
2098	23	rural	36	Male	Married	Completed Senior Secondary	â‚¦20,001-50,000	1.65	68	149	93	No	No	Never	N/A	Never	No	N/A
2099	23	rural	25	Male	Married	Completed Junior Secondary	â‚¦0-20,000	1.63	55	114	82	No	No	Never	N/A	Never	No	N/A
2100	26	rural	29	Male	Married	Completed Senior Secondary	â‚¦0-20,000	1.65	51	124	71	No	No	Occasionally	Last one week	Daily	No	N/A
2101	23	rural	30	Male	Married	Completed Post-secondary	â‚¦0-20,000	1.7	71	129	79	No	No	Occasionally	Last one week	Never	No	N/A
2102	26	rural	45	Male	Married	Some Post-secondary	â‚¦20,001-50,000	1.77	79	155	79	No	No	Daily	Yesterday	Never	No	N/A
2103	26	rural	43	Male	Married	Completed Junior Secondary	â‚¦0-20,000	1.72	59	108	57	No	No	Monthly	More than a year ago	Never	No	N/A
2104	26	rural	38	Male	Married	Completed Primary School	â‚¦20,001-50,000	1.71	73	100	52	No	No	Monthly	More than a year ago	Never	No	N/A
2105	26	rural	46	Male	Married	Completed Primary School	â‚¦0-20,000	1.78	94	134	94	No	No	Daily	Yesterday	Never	No	N/A
2106	23	rural	50	Male	Married	Completed Primary School	â‚¦20,001-50,000	1.67	66	138	86	No	No	Occasionally	Yesterday	Occasionally	Yes	Idian Hemp
2107	23	rural	35	Male	Married	No education	â‚¦0-20,000	1.73	81	136	85	No	No	Weekly	Yesterday	Daily	No	N/A
2108	23	rural	32	Male	Married	Completed Junior Secondary	â‚¦20,001-50,000	1.65	85	141	97	No	No	Weekly	Last one week	Never	No	N/A
2109	23	rural	42	Male	Married	Completed Post-secondary	â‚¦20,001-50,000	1.7	93	138	93	No	No	Occasionally	Last one week	Never	No	N/A
2110	19	rural	19	Male	Married	Completed Senior Secondary	â‚¦20,001-50,000	1.77	62	135	79	No	No	Never	N/A	Never	No	N/A
2111	28	rural	32	Male	Married	Completed Post-secondary	â‚¦50,001-100,000	1.63	74	111	57	No	No	Never	N/A	Never	No	N/A
2112	28	rural	33	Male	Married	Completed Senior Secondary	â‚¦20,001-50,000	1.66	41	111	79	No	No	Weekly	Yesterday	Daily	No	N/A
2190	27	rural	30	Male	Married	Completed Senior Secondary	â‚¦0-20,000	1.71	63	114	74	No	No	Never	N/A	Never	No	N/A
2191	28	rural	38	Male	Married	Completed Post-secondary	Above â‚¦100,001	1.57	70	123	77	No	No	Occasionally	Last few months	Never	No	N/A
2192	28	rural	28	Male	Married	Completed Post-secondary	â‚¦0-20,000	1.79	66	131	66	No	No	Never	N/A	Never	No	N/A
2193	28	rural	30	Male	Married	Completed Senior Secondary	â‚¦0-20,000	1.71	81	153	77	No	No	Daily	Last few months	Daily	No	N/A
2194	23	rural	42	Male	Married	Completed Primary School	â‚¦0-20,000	1.74	84	137	78	No	No	Occasionally	Last one week	Never	No	N/A
2195	23	rural	60	Male	Married	Completed Primary School	â‚¦20,001-50,000	1.64	65	118	79	No	No	Never	N/A	Never	No	N/A
2196	23	rural	27	Male	Married	Completed Junior Secondary	â‚¦0-20,000	1.68	77	138	69	No	No	Weekly	Last one week	Never	No	N/A
2197	23	rural	22	Male	Married	Completed Senior Secondary	â‚¦20,001-50,000	1.78	91	115	74	No	No	Monthly	Last one week	Daily	No	N/A
2198	23	rural	34	Male	Married	Completed Primary School	â‚¦0-20,000	1.72	63	117	82	No	No	Weekly	Last one week	Daily	No	N/A
2199	23	rural	26	Male	Married	Completed Junior Secondary	â‚¦0-20,000	1.71	72	122	71	No	No	Weekly	Last one week	Never	No	N/A
2200	23	rural	35	Male	Married	Completed Junior Secondary	â‚¦0-20,000	1.71	70	124	64	No	No	Never	N/A	Daily	Yes	Indian Hemp
2201	23	rural	30	Male	Married	Completed Senior Secondary	â‚¦0-20,000	1.65	63	101	63	No	No	Weekly	Last one week	Never	No	N/A
2202	23	rural	32	Male	Married	Completed Primary School	â‚¦0-20,000	1.65	62	123	76	No	No	Weekly	Last one week	Never	No	N/A
2203	23	rural	28	Male	Married	Some Post-secondary	â‚¦0-20,000	1.6	62	121	70	No	No	Never	N/A	Never	No	N/A
2204	23	rural	28	Male	Married	Completed Primary School	â‚¦0-20,000	1.74	80	125	63	No	No	Occasionally	Last few months	Never	No	N/A
2221	23	rural	42	Male	Married	Some Post-secondary	â‚¦50,001-100,000	1.55	72	176	98	No	No	Never	N/A	Never	No	N/A
2222	26	rural	23	Male	Married	Completed Senior Secondary	â‚¦20,001-50,000	1.8	70	122	73	No	No	Never	N/A	Never	No	N/A
2223	23	rural	21	Male	Married	No education	â‚¦0-20,000	1.71	70	140	82	No	No	Never	N/A	Never	No	N/A
2224	23	rural	30	Male	Married	Some Post-secondary	â‚¦0-20,000	1.63	51	133	82	No	No	Never	N/A	Never	No	N/A
2231	19	rural	25	Male	Married	Completed Junior Secondary	â‚¦0-20,000	1.68	59	103	60	No	No	Never	N/A	Never	No	N/A
2232	19	rural	35	Male	Married	Completed Post-secondary	â‚¦0-20,000	1.6	62	140	88	No	No	Weekly	Last few months	Never	No	N/A
2233	19	rural	21	Male	Married	Completed Junior Secondary	â‚¦0-20,000	1.55	50	140	102	No	No	Never	N/A	Never	No	N/A
2234	19	rural	25	Male	Married	Completed Junior Secondary	â‚¦0-20,000	1.69	71	143	78	No	No	Monthly	Last one week	Daily	No	N/A
2236	19	rural	40	Male	Married	Completed Junior Secondary	â‚¦0-20,000	1.7	61	134	76	No	No	Weekly	Last one week	Weekly	No	N/A
2238	19	rural	30	Male	Married	Completed Junior Secondary	â‚¦0-20,000	1.71	89	124	78	No	No	Never	N/A	Never	No	N/A
2239	19	rural	38	Male	Married	Completed Junior Secondary	â‚¦0-20,000	1.72	70	130	74	Yes	Yes	Weekly	Last one week	Weekly	No	N/A
2240	19	rural	23	Male	Married	Completed Senior Secondary	â‚¦0-20,000	1.7	60	145	78	No	No	Occasionally	Last one week	Weekly	No	N/A
2241	19	rural	26	Male	Married	Completed Junior Secondary	â‚¦0-20,000	1.67	59	152	93	Yes	No	Daily	Yesterday	Daily	No	N/A
2242	23	rural	36	Male	Married	Completed Primary School	â‚¦0-20,000	1.78	75	173	108	No	No	Weekly	Last one week	Never	No	N/A
2243	23	rural	26	Male	Married	Completed Senior Secondary	â‚¦0-20,000	1.72	97	115	68	No	No	Weekly	Yesterday	Never	No	N/A
2244	23	rural	46	Male	Married	Completed Post-secondary	â‚¦50,001-100,000	1.78	74	151	94	No	No	Occasionally	Yesterday	Never	No	N/A
2245	23	rural	22	Male	Married	Completed Junior Secondary	â‚¦0-20,000	1.69	70	128	54	No	No	Weekly	Yesterday	Daily	No	N/A
2246	23	rural	36	Male	Married	Completed Senior Secondary	â‚¦0-20,000	1.64	66	132	80	No	No	Weekly	Yesterday	Never	No	N/A
2247	23	rural	20	Male	Married	Completed Senior Secondary	â‚¦0-20,000	1.72	69	116	78	No	No	Occasionally	Yesterday	Daily	No	N/A
2252	23	rural	30	Male	Married	Some Post-secondary	â‚¦20,001-50,000	1.8	67	119	82	No	No	Never	N/A	Never	No	N/A
2271	26	rural	29	Male	Married	Completed Post-secondary	â‚¦0-20,000	1.8	57	123	73	No	No	Weekly	Last one week	Never	No	N/A
2272	23	rural	25	Male	Married	Completed Junior Secondary	â‚¦0-20,000	1.74	61	138	78	No	No	Monthly	Last few months	Never	No	N/A
2273	26	rural	40	Male	Married	Completed Post-secondary	â‚¦20,001-50,000	1.55	50	161	85	Yes	No	Never	N/A	Never	No	N/A
2274	26	rural	42	Male	Married	No education	â‚¦0-20,000	1.7	70	127	66	No	No	Monthly	Last few months	Never	No	N/A
2275	26	rural	36	Male	Married	Completed Junior Secondary	â‚¦0-20,000	1.8	59	95	67	No	No	Never	N/A	Daily	No	N/A
2276	23	rural	50	Male	Married	No education	â‚¦0-20,000	1.65	65	136	82	No	No	Never	N/A	Never	No	N/A
2277	26	rural	20	Male	Married	Completed Senior Secondary	â‚¦0-20,000	1.65	60	100	61	No	No	Monthly	Last few months	Monthly	No	N/A
2278	25	rural	30	Male	Married	Completed Senior Secondary	â‚¦0-20,000	1.7	67	119	66	No	No	Weekly	Last one week	Never	No	N/A
2279	23	rural	20	Male	Married	Completed Primary School	â‚¦0-20,000	1.6	68	144	79	No	No	Never	N/A	Never	No	N/A
2280	26	rural	32	Male	Married	Completed Senior Secondary	â‚¦0-20,000	1.74	92	150	89	No	No	Monthly	Last one week	Never	No	N/A
2281	28	rural	25	Male	Married	Completed Primary School	â‚¦20,001-50,000	1.66	65	132	81	No	No	Daily	Yesterday	Daily	No	N/A
2282	25	rural	31	Male	Married	Some Post-secondary	â‚¦0-20,000	1.62	62	115	71	No	No	Never	N/A	Never	No	N/A
2288	26	rural	26	Male	Married	Completed Primary School	â‚¦0-20,000	1.55	50	120	74	No	No	Never	N/A	Never	No	N/A
2289	23	rural	45	Male	Married	Completed Primary School	â‚¦0-20,000	1.69	60	134	78	No	Yes	Weekly	Last one week	Daily	No	N/A
2329	23	rural	40	Male	Married	Completed Junior Secondary	â‚¦0-20,000	1.7	53	107	63	No	No	Never	N/A	Never	No	N/A
2330	23	rural	42	Male	Married	Some Post-secondary	â‚¦0-20,000	1.78	70	124	82	No	No	Never	N/A	Never	No	N/A
2331	23	rural	46	Male	Married	No education	â‚¦0-20,000	1.52	43	156	88	No	No	Weekly	More than a year ago	Never	No	N/A
2332	23	rural	31	Male	Married	No education	â‚¦0-20,000	1.65	60	133	86	No	No	Never	N/A	Never	No	N/A
2333	23	rural	24	Male	Married	Completed Junior Secondary	â‚¦20,001-50,000	1.75	60	132	79	No	No	Monthly	Last few months	Never	No	N/A
2334	23	rural	28	Male	Married	Completed Primary School	â‚¦0-20,000	1.65	54	149	96	No	No	Monthly	Last one week	Never	No	N/A
2335	26	rural	40	Male	Married	Completed Junior Secondary	â‚¦0-20,000	1.55	50	137	81	No	No	Daily	Yesterday	Never	No	N/A
2336	26	rural	28	Male	Married	Completed Primary School	â‚¦0-20,000	1.55	50	126	76	No	No	Never	N/A	Monthly	No	N/A
2337	25	rural	32	Male	Married	Completed Senior Secondary	â‚¦0-20,000	1.95	61	116	65	No	No	Never	N/A	Never	No	N/A
2338	26	rural	38	Male	Married	Completed Post-secondary	â‚¦0-20,000	1.7	71	169	97	No	No	Daily	Yesterday	Never	No	N/A
2339	25	rural	30	Male	Married	Completed Primary School	â‚¦0-20,000	1.65	73	138	75	No	No	Never	N/A	Never	No	N/A
2340	23	rural	41	Male	Married	No education	â‚¦0-20,000	1.73	70	129	88	No	No	Daily	Yesterday	Never	No	N/A
2341	23	rural	32	Male	Married	Completed Senior Secondary	â‚¦20,001-50,000	1.64	74	114	83	No	No	Weekly	Last few months	Daily	No	N/A
2342	26	rural	30	Male	Married	Completed Junior Secondary	â‚¦0-20,000	1.6	50	150	77	Yes	No	Never	N/A	Never	No	N/A
2343	26	rural	25	Male	Married	Some Post-secondary	â‚¦0-20,000	1.65	54	137	83	No	No	Weekly	Last one week	Never	No	N/A
2344	26	rural	30	Male	Married	Completed Post-secondary	â‚¦0-20,000	1.55	52	120	72	No	No	Never	N/A	Never	No	N/A
2345	26	rural	40	Male	Married	Completed Post-secondary	Above â‚¦100,001	1.7	58	122	84	No	No	Never	N/A	Never	No	N/A
2346	23	rural	33	Male	Married	Completed Post-secondary	â‚¦20,001-50,000	1.7	65	141	99	No	No	Occasionally	Last one week	Never	No	N/A
2347	23	rural	30	Male	Married	Completed Senior Secondary	â‚¦0-20,000	1.94	61	131	116	No	No	Weekly	Last one week	Weekly	Yes	Indian Hemp
2398	26	rural	26	Male	Married	Completed Primary School	â‚¦0-20,000	1.55	61	133	74	No	No	Occasionally	Last one week	Daily	No	N/A
2404	20	rural	37	Male	Married	Completed Post-secondary	â‚¦0-20,000	1.7	78	142	79	No	No	Occasionally	Yesterday	Never	No	N/A
2405	20	rural	23	Male	Married	Completed Junior Secondary	â‚¦50,001-100,000	1.72	64	135	99	No	No	Occasionally	Last one week	Daily	No	N/A
2406	20	rural	27	Male	Married	Completed Senior Secondary	â‚¦0-20,000	1.74	67	131	79	No	No	Occasionally	Last few months	Never	Yes	Snuff
2407	14	rural	24	Male	Married	Completed Senior Secondary	â‚¦0-20,000	1.68	60	131	75	No	No	Occasionally	Last few months	Never	No	NA
2408	14	rural	45	Male	Married	No education	â‚¦0-20,000	1.4	43	103	77	No	No	Occasionally	Last one week	Daily	No	NA
2409	14	rural	20	Male	Married	Completed Senior Secondary	â‚¦0-20,000	1.6	1.64	126	53	No	No	Never	N/A	Never	No	NA
2410	13	rural	28	Male	Married	No education	â‚¦0-20,000	1.73	65	147	63	No	No	Never	N/A	Never	No	NA
2411	13	rural	25	Male	Married	Some Post-secondary	â‚¦0-20,000	1.82	65	128	67	No	No	Never	N/A	Never	No	NA
2412	14	rural	28	Male	Married	Completed Senior Secondary	Above â‚¦100,001	1.7	67	128	89	No	No	Never	N/A	Never	No	NA
2413	14	rural	20	Male	Married	Completed Senior Secondary	â‚¦0-20,000	1.74	70	141	78	No	No	Occasionally	Last one week	Never	No	NA
2414	13	rural	75	Male	Married	Completed Primary School	â‚¦0-20,000	1.6	58	133	80	No	No	Weekly	Yesterday	Daily	No	NA
2415	14	rural	35	Male	Married	No education	â‚¦0-20,000	1.55	48	135	84	No	No	Daily	Yesterday	Daily	No	NA
2416	13	rural	36	Male	Married	Completed Senior Secondary	â‚¦0-20,000	1.72	70	125	74	No	No	Daily	Yesterday	Daily	No	NA
2417	13	rural	36	Male	Married	No education	â‚¦0-20,000	1.69	58	116	74	No	No	Daily	Last one week	Daily	No	NA
2418	14	rural	28	Male	Married	Completed Senior Secondary	â‚¦0-20,000	1.67	65	107	68	No	No	Occasionally	Last few months	Never	No	NA
2419	14	rural	20	Male	Married	Completed Junior Secondary	â‚¦20,001-50,000	1.62	70	138	74	No	No	Never	N/A	Never	No	NA
2420	14	rural	30	Male	Married	Completed Post-secondary	â‚¦0-20,000	1.66	66	143	82	No	No	Occasionally	Last one week	Never	No	NA
2421	14	rural	24	Male	Married	Completed Post-secondary	â‚¦0-20,000	1.72	61	152	94	No	No	Never	N/A	Never	No	NA
2422	20	rural	25	Male	Married	Completed Primary School	â‚¦0-20,000	1.69	60	129	67	No	No	Never	N/A	Never	Yes	Snuff
2423	20	rural	41	Male	Married	Completed Junior Secondary	â‚¦20,001-50,000	1.69	60	123	72	No	No	Daily	Yesterday	Daily	No	N/A
2427	20	rural	34	Male	Married	Completed Senior Secondary	â‚¦20,001-50,000	1.71	72	139	75	No	No	Occasionally	Yesterday	Never	No	N/A
2429	19	rural	29	Male	Married	Completed Junior Secondary	â‚¦20,001-50,000	1.85	89	145	94	No	No	Weekly	Last one week	Never	No	N/A
2430	20	rural	38	Male	Married	Completed Senior Secondary	â‚¦0-20,000	1.79	68	132	77	Yes	No	Never	N/A	Never	No	N/A
2431	20	rural	39	Male	Married	Completed Senior Secondary	â‚¦0-20,000	1.82	75	155	109	No	No	Monthly	Last few months	Never	No	N/A
2432	20	rural	35	Male	Married	Some Post-secondary	â‚¦20,001-50,000	1.76	90	147	88	No	No	Occasionally	Yesterday	Never	No	N/A
2433	26	rural	25	Male	Married	Completed Senior Secondary	â‚¦0-20,000	1.6	60	149	88	No	No	Never	N/A	Never	No	N/A
2434	26	rural	40	Male	Married	Completed Primary School	â‚¦0-20,000	1.65	62	109	74	No	No	Never	N/A	Never	No	N/A
2435	23	rural	24	Male	Married	Completed Senior Secondary	â‚¦20,001-50,000	1.55	55	144	81	No	No	Never	N/A	Never	No	N/A
2436	26	rural	26	Male	Married	Completed Senior Secondary	â‚¦0-20,000	1.82	70	137	83	No	No	Weekly	Last one week	Occasionally	No	N/A
2437	23	rural	33	Male	Married	Completed Senior Secondary	â‚¦20,001-50,000	1.7	70	146	86	No	No	Occasionally	Last one week	Never	No	N/A
2462	44	rural	25	Male	Married	Completed Primary School	â‚¦0-20,000	1.71	78	145	87	No	No	Never	N/A	Never	No	NA
2481	20	rural	38	Male	Married	Completed Primary School	â‚¦0-20,000	1.77	93	131	73	No	No	Weekly	Yesterday	Never	No	N/A
2482	20	rural	28	Male	Married	Completed Junior Secondary	â‚¦0-20,000	1.72	76	130	79	No	No	Occasionally	Last one week	Never	Yes	Snuff
2483	19	rural	25	Male	Married	Completed Primary School	â‚¦20,001-50,000	1.7	55	105	66	No	No	Monthly	Yesterday	Never	No	N/A
2484	19	rural	25	Male	Married	No education	â‚¦0-20,000	1.77	71	114	56	No	No	Monthly	Yesterday	Never	Yes	Snuff
2486	20	rural	35	Male	Married	Completed Senior Secondary	â‚¦0-20,000	1.65	59	113	60	No	No	Weekly	Last one week	Never	Yes	Snuff
2487	20	rural	25	Male	Married	Completed Senior Secondary	â‚¦20,001-50,000	1.62	65	117	63	No	No	Never	N/A	Never	No	N/A
2489	19	rural	48	Male	Married	Completed Primary School	â‚¦50,001-100,000	1.7	50	104	73	No	No	Weekly	Last few months	Never	No	N/A
2531	25	rural	35	Male	Married	Completed Senior Secondary	â‚¦0-20,000	1.65	57	131	66	No	No	Daily	Yesterday	Daily	No	N/A
2532	26	rural	29	Male	Married	Completed Post-secondary	â‚¦20,001-50,000	1.65	63	147	79	No	No	Occasionally	More than a year ago	Never	No	N/A
2533	26	rural	35	Male	Married	Completed Senior Secondary	â‚¦0-20,000	1.75	84	124	80	No	No	Occasionally	More than a year ago	Never	No	N/A
2534	26	rural	18	Male	Married	Completed Primary School	â‚¦0-20,000	1.6	60	123	74	No	No	Weekly	Last one week	Never	No	N/A
2535	25	rural	20	Male	Married	Completed Senior Secondary	â‚¦0-20,000	1.66	55	100	57	No	No	Never	N/A	Never	No	N/A
2539	23	rural	29	Male	Married	Completed Primary School	â‚¦0-20,000	1.68	90	144	88	No	No	Never	N/A	Never	No	N/A
2540	26	rural	31	Male	Married	Completed Junior Secondary	â‚¦0-20,000	1.65	60	149	75	No	No	Weekly	Last one week	Never	No	N/A
2541	26	rural	27	Male	Married	Completed Senior Secondary	â‚¦0-20,000	1.6	60	125	77	No	No	Never	N/A	Never	No	N/A
2543	26	rural	27	Male	Married	Completed Junior Secondary	â‚¦0-20,000	1.7	58	130	73	No	No	Weekly	Last one week	Daily	No	N/A
2544	26	rural	46	Male	Married	Completed Post-secondary	â‚¦20,001-50,000	1.75	65	186	115	Yes	No	Never	N/A	Never	No	N/A
2545	26	rural	30	Male	Married	Completed Post-secondary	â‚¦0-20,000	1.65	60	119	75	No	No	Daily	Yesterday	Daily	No	N/A
2546	26	rural	35	Male	Married	Completed Senior Secondary	â‚¦0-20,000	1.65	60	126	85	No	No	Occasionally	Last one week	Never	No	N/A
2547	12	rural	19	Male	Married	Completed Senior Secondary	â‚¦20,001-50,000	1.6	68	126	77	No	No	Daily	Yesterday	Never	No	N/A
2548	12	rural	40	Male	Married	Completed Senior Secondary	â‚¦0-20,000	1.75	65	121	71	No	No	Weekly	Last one week	Weekly	No	N/A
2549	23	rural	27	Male	Married	Completed Junior Secondary	â‚¦0-20,000	1.65	80	117	68	No	No	Never	N/A	Weekly	No	N/A
2550	23	rural	22	Male	Married	No education	â‚¦0-20,000	1.56	55	144	90	No	No	Never	N/A	Never	No	N/A
2551	25	rural	22	Male	Married	Completed Junior Secondary	â‚¦0-20,000	1.67	65	132	72	No	No	Never	N/A	Never	No	N/A
2552	26	rural	23	Male	Married	Completed Senior Secondary	â‚¦0-20,000	1.7	80	122	65	No	No	Never	N/A	Never	No	N/A
2553	23	rural	70	Male	Married	Completed Senior Secondary	â‚¦20,001-50,000	1.81	85	124	87	No	No	Never	N/A	Never	No	N/A
2555	25	rural	60	Male	Married	No education	â‚¦0-20,000	1.68	64	148	93	No	No	Daily	Yesterday	Daily	No	N/A
2558	26	rural	25	Male	Married	Completed Post-secondary	â‚¦20,001-50,000	1.65	80	113	79	No	No	Occasionally	Last few months	Never	No	N/A
2559	23	rural	45	Male	Married	Completed Senior Secondary	â‚¦0-20,000	1.67	61	134	82	No	No	Never	N/A	Never	No	N/A
2560	26	rural	35	Male	Married	Completed Primary School	â‚¦50,001-100,000	1.6	62	153	90	No	No	Never	N/A	Never	No	N/A
2561	26	rural	27	Male	Married	Completed Senior Secondary	â‚¦0-20,000	1.65	70	132	68	No	No	Never	N/A	Never	No	N/A
2562	23	rural	26	Male	Married	Completed Junior Secondary	â‚¦0-20,000	1.59	70	135	75	No	No	Never	N/A	Never	No	N/A
2569	26	rural	26	Male	Married	Completed Junior Secondary	â‚¦20,001-50,000	1.55	61	119	71	No	No	Daily	Yesterday	Never	No	N/A
2570	12	rural	32	Male	Married	Completed Junior Secondary	â‚¦0-20,000	1.65	60	112	75	No	No	Occasionally	Last one week	Never	No	N/A
2571	26	rural	29	Male	Married	Completed Post-secondary	â‚¦0-20,000	1.85	84	124	75	No	No	Occasionally	Last few months	Never	No	N/A
2572	12	rural	27	Male	Married	Completed Senior Secondary	â‚¦0-20,000	1.6	60	135	80	Yes	No	Occasionally	More than a year ago	Never	No	N/A
2573	25	rural	41	Male	Married	Completed Primary School	â‚¦0-20,000	1.67	62	104	65	No	No	Daily	Yesterday	Daily	No	N/A
2574	23	rural	46	Male	Married	Completed Primary School	â‚¦0-20,000	1.6	58	100	67	No	No	Never	N/A	Never	No	N/A
2575	23	rural	29	Male	Married	Completed Post-secondary	â‚¦0-20,000	1.62	75	123	75	No	No	Never	N/A	Never	No	N/A
2576	26	rural	25	Male	Married	Completed Junior Secondary	â‚¦0-20,000	1.7	61	144	66	No	No	Never	N/A	Never	No	N/A
2578	26	rural	40	Male	Married	Completed Primary School	â‚¦0-20,000	1.5	50	139	91	No	No	Never	N/A	Never	No	N/A
2579	12	rural	27	Male	Married	Completed Primary School	â‚¦20,001-50,000	1.6	50	156	70	No	No	Monthly	Last one week	Never	No	N/A
2580	26	rural	37	Male	Married	Completed Senior Secondary	â‚¦0-20,000	1.7	95	129	82	No	No	Occasionally	Last one week	Daily	Yes	Smoke Garri
2581	12	rural	20	Male	Married	Completed Primary School	â‚¦0-20,000	1.6	80	132	88	No	No	Weekly	Yesterday	Never	No	N/A
2582	26	rural	30	Male	Married	Completed Junior Secondary	â‚¦0-20,000	1.6	60	123	58	No	No	Never	N/A	Never	No	N/A
2583	23	rural	40	Male	Married	Completed Post-secondary	Above â‚¦100,001	1.7	75	105	80	No	No	Occasionally	Yesterday	Never	No	N/A
2584	23	rural	30	Male	Married	Completed Senior Secondary	â‚¦20,001-50,000	1.75	80	140	86	Yes	No	Monthly	Last one week	Never	No	N/A
2585	23	rural	19	Male	Married	Completed Primary School	â‚¦0-20,000	1.7	70	127	77	No	No	Never	N/A	Never	No	N/A
2586	23	rural	28	Male	Married	Completed Junior Secondary	â‚¦20,001-50,000	1.69	75	98	73	No	No	Never	N/A	Never	No	N/A
2587	23	rural	35	Male	Married	Some Post-secondary	â‚¦0-20,000	1.65	75	131	84	No	No	Monthly	Last few months	Daily	No	N/A
2588	25	rural	47	Male	Married	Some Post-secondary	â‚¦0-20,000	1.71	65	132	76	No	No	Never	N/A	Never	No	N/A
2589	26	rural	32	Male	Married	Completed Junior Secondary	â‚¦0-20,000	1.75	64	125	77	Yes	Yes	Occasionally	Last few months	Daily	No	N/A
2590	23	rural	30	Male	Married	Completed Junior Secondary	â‚¦0-20,000	1.7	100	140	87	No	No	Monthly	Last one week	Never	No	N/A
2591	26	rural	57	Male	Married	Completed Primary School	â‚¦0-20,000	1.65	70	142	78	No	No	Never	N/A	Never	No	N/A
2592	26	rural	23	Male	Married	No education	â‚¦0-20,000	1.6	60	134	67	No	No	Never	N/A	Never	No	N/A
2593	26	rural	26	Male	Married	Completed Senior Secondary	â‚¦0-20,000	1.7	60	110	68	No	No	Weekly	Yesterday	Never	No	N/A
2594	25	rural	39	Male	Married	Completed Primary School	â‚¦0-20,000	1.7	57	116	75	Yes	Yes	Weekly	Last one week	Daily	No	N/A
2595	25	rural	32	Male	Married	Completed Senior Secondary	â‚¦0-20,000	1.71	65	132	78	No	No	Occasionally	Last few months	Never	No	N/A
2596	26	rural	18	Male	Married	Completed Senior Secondary	â‚¦0-20,000	1.72	70	85	66	No	No	Never	N/A	Never	No	N/A
2597	23	rural	47	Male	Married	Completed Primary School	â‚¦20,001-50,000	1.65	70	125	82	No	No	Occasionally	Last one week	Never	No	N/A
2598	23	rural	60	Male	Married	Completed Primary School	â‚¦20,001-50,000	1.76	55	118	69	No	No	Weekly	Yesterday	Daily	No	N/A
2599	26	rural	34	Male	Married	Completed Senior Secondary	â‚¦20,001-50,000	1.65	86	118	81	No	No	Occasionally	Last few months	Daily	No	N/A
2600	26	rural	34	Male	Married	Completed Junior Secondary	â‚¦20,001-50,000	1.7	70	132	85	No	No	Weekly	Last one week	Daily	No	N/A
2602	23	rural	45	Male	Married	Completed Primary School	â‚¦0-20,000	1.74	54	116	79	No	No	Never	N/A	Never	No	N/A
2603	26	rural	35	Male	Married	Completed Primary School	â‚¦0-20,000	1.8	80	140	87	No	No	Occasionally	Last one week	Never	No	N/A
2604	23	rural	24	Male	Married	Completed Senior Secondary	â‚¦0-20,000	1.65	80	118	64	No	No	Daily	Yesterday	Occasionally	No	N/A
2605	23	rural	22	Male	Married	No education	â‚¦0-20,000	1.65	61	115	71	No	No	Never	N/A	Never	No	N/A
2606	25	rural	50	Male	Married	Completed Primary School	â‚¦20,001-50,000	1.75	70	130	79	No	No	Weekly	Yesterday	Never	No	N/A
2607	26	rural	29	Male	Married	Completed Senior Secondary	â‚¦0-20,000	1.77	62	109	67	No	No	Never	N/A	Never	No	N/A
2608	26	rural	32	Male	Married	Completed Junior Secondary	â‚¦0-20,000	1.77	69	124	67	Yes	No	Occasionally	Last one week	Daily	Yes	Indian Hemp
2609	26	rural	37	Male	Married	Completed Primary School	â‚¦0-20,000	1.6	60	151	95	No	No	Daily	Yesterday	Never	No	N/A
2610	26	rural	24	Male	Married	Completed Senior Secondary	â‚¦0-20,000	1.78	68	117	69	No	No	Never	N/A	Never	No	N/A
2611	23	rural	38	Male	Married	No education	â‚¦0-20,000	1.65	68	110	74	No	No	Never	N/A	Never	No	N/A
2612	12	rural	26	Male	Married	Completed Primary School	â‚¦0-20,000	1.75	60	112	69	No	No	Never	N/A	Never	No	N/A
2613	23	rural	25	Male	Married	Completed Senior Secondary	â‚¦0-20,000	1.74	90	132	85	No	No	Occasionally	Last one week	Daily	No	N/A
2615	25	rural	24	Male	Married	Completed Senior Secondary	â‚¦0-20,000	1.88	77	112	63	No	No	Never	N/A	Never	No	N/A
2616	26	rural	36	Male	Married	Completed Post-secondary	â‚¦20,001-50,000	1.67	75	155	113	No	No	Daily	Yesterday	Daily	No	N/A
2617	26	rural	21	Male	Married	No education	â‚¦0-20,000	1.63	70	130	79	No	No	Occasionally	Last few months	Daily	No	N/A
2618	12	rural	32	Male	Married	Completed Post-secondary	â‚¦0-20,000	1.6	59	130	83	No	No	Occasionally	Last one week	Never	No	N/A
2619	23	rural	29	Male	Married	Completed Primary School	â‚¦0-20,000	1.74	81	129	82	No	No	Never	N/A	Never	No	N/A
2620	26	rural	34	Male	Married	Completed Senior Secondary	â‚¦0-20,000	1.65	50	128	72	No	No	Occasionally	Last one week	Never	No	N/A
2621	26	rural	22	Male	Married	Some Post-secondary	â‚¦0-20,000	1.6	54	132	73	No	No	Weekly	Last one week	Never	No	N/A
2622	26	rural	19	Male	Married	Completed Primary School	â‚¦0-20,000	1.72	66	119	73	No	No	Never	N/A	Never	No	N/A
2623	26	rural	22	Male	Married	Completed Junior Secondary	â‚¦0-20,000	1.63	54	114	69	No	No	Never	N/A	Never	No	N/A
2624	23	rural	28	Male	Married	Completed Senior Secondary	â‚¦0-20,000	1.65	63	115	71	No	No	Never	N/A	Never	No	N/A
2625	12	rural	20	Male	Married	Completed Junior Secondary	â‚¦0-20,000	1.6	60	115	64	No	No	Monthly	Last one week	Never	No	N/A
2764	27	rural	27	Male	Married	Completed Senior Secondary	â‚¦0-20,000	1.67	56	115	61	No	No	Occasionally	Yesterday	Never	No	N/A
2780	17	semi-urban	45	Male	Married	No education	â‚¦0-20,000	1.71	60	108	59	No	No	Never	N/A	Never	No	N/A
2781	27	rural	27	Male	Married	Completed Senior Secondary	â‚¦0-20,000	1.68	59	131	63	No	No	Never	N/A	Never	No	N/A
2782	17	semi-urban	48	Male	Married	Completed Junior Secondary	â‚¦0-20,000	1.72	77	127	66	No	No	Monthly	Last one week	Daily	No	N/A
2783	29	rural	40	Male	Married	Completed Primary School	â‚¦0-20,000	1.68	55	122	72	No	No	Occasionally	More than a year ago	Daily	No	N/A
2784	27	rural	34	Male	Married	Completed Senior Secondary	â‚¦0-20,000	1.83	53	123	73	Yes	No	Occasionally	Yesterday	Never	No	N/A
2785	17	semi-urban	27	Male	Married	Completed Senior Secondary	â‚¦0-20,000	1.71	50	125	78	No	No	Occasionally	Last one week	Never	No	N/A
2786	17	semi-urban	30	Male	Married	Completed Senior Secondary	â‚¦0-20,000	1.84	72	147	73	No	No	Occasionally	Last one week	Never	Yes	TABS TRAMOL
2787	17	semi-urban	32	Male	Married	Completed Senior Secondary	â‚¦0-20,000	1.69	51	123	74	No	No	Weekly	Last one week	Never	No	N/A
2788	17	semi-urban	50	Male	Married	Completed Junior Secondary	â‚¦0-20,000	1.61	49	115	59	No	No	Never	N/A	Monthly	No	N/A
2789	17	semi-urban	31	Male	Married	Completed Senior Secondary	â‚¦0-20,000	1.66	58	104	69	No	No	Occasionally	Last one week	Daily	No	N/A
2790	17	semi-urban	49	Male	Married	Completed Senior Secondary	â‚¦0-20,000	1.69	60	106	70	No	No	Never	N/A	Never	Yes	SNUFF
2791	17	semi-urban	27	Male	Married	Completed Senior Secondary	â‚¦0-20,000	1.78	62	122	70	No	No	Weekly	Yesterday	Never	No	N/A
2792	17	semi-urban	32	Male	Married	Completed Senior Secondary	â‚¦0-20,000	1.8	70	119	65	No	No	Occasionally	Last few months	Never	No	N/A
2793	17	semi-urban	28	Male	Married	Some Post-secondary	â‚¦0-20,000	1.8	71	153	82	No	No	Occasionally	Last one week	Never	No	N/A
2794	17	semi-urban	20	Male	Married	Completed Junior Secondary	â‚¦0-20,000	1.81	75	136	65	No	No	Occasionally	More than a year ago	Occasionally	No	N/A
2806	27	rural	25	Male	Married	Completed Senior Secondary	â‚¦0-20,000	1.6	60	144	78	No	No	Occasionally	Last one week	Never	No	N/A
2811	27	rural	32	Male	Married	Some Post-secondary	â‚¦0-20,000	1.61	54	123	82	No	No	Never	N/A	Never	No	N/A
2812	17	semi-urban	27	Male	Married	Completed Senior Secondary	â‚¦0-20,000	1.74	51	108	67	No	No	Monthly	Last one week	Daily	No	N/A
2814	27	rural	25	Male	Married	Completed Primary School	â‚¦0-20,000	1.6	61	133	81	No	No	Weekly	Last one week	Daily	No	N/A
2815	27	rural	25	Male	Married	Completed Primary School	â‚¦50,001-100,000	1.65	55	113	71	No	No	Occasionally	Last one week	Never	No	N/A
2816	27	rural	48	Male	Married	Some Post-secondary	â‚¦20,001-50,000	1.75	85	157	106	Yes	No	Occasionally	Yesterday	Never	No	N/A
2817	27	rural	45	Male	Married	Some Post-secondary	â‚¦20,001-50,000	1.7	70	139	94	Yes	No	Never	N/A	Never	No	N/A
2818	27	rural	20	Male	Married	Completed Primary School	â‚¦0-20,000	1.69	79	120	79	No	No	Weekly	Yesterday	Never	No	N/A
2820	27	rural	21	Male	Married	Completed Junior Secondary	â‚¦0-20,000	1.65	54	122	73	No	No	Never	N/A	Never	No	N/A
2821	28	rural	42	Male	Married	Completed Senior Secondary	â‚¦0-20,000	1.73	75	148	98	No	No	Daily	Yesterday	Daily	No	N/A
2822	28	rural	35	Male	Married	Completed Primary School	â‚¦0-20,000	1.68	70	109	81	No	No	Never	N/A	Never	No	N/A
2823	28	rural	65	Male	Married	Completed Primary School	â‚¦0-20,000	1.51	55	123	87	No	No	Weekly	Yesterday	Never	Yes	Snuff
2825	27	rural	18	Male	Married	Completed Senior Secondary	â‚¦20,001-50,000	1.7	65	126	82	No	No	Daily	Yesterday	Never	No	N/A
2826	28	rural	46	Male	Married	Completed Junior Secondary	â‚¦20,001-50,000	1.55	56	101	64	No	No	Monthly	Last few months	Daily	No	N/A
2836	27	rural	22	Male	Married	Completed Junior Secondary	â‚¦0-20,000	1.66	64	119	66	No	No	Weekly	Yesterday	Never	No	N/A
2837	30	rural	26	Male	Married	Completed Senior Secondary	â‚¦0-20,000	1.6	60	113	68	No	No	Never	N/A	Never	No	N/A
2838	27	rural	43	Male	Married	Completed Primary School	â‚¦20,001-50,000	1.73	59	177	78	No	No	Weekly	Yesterday	Daily	No	N/A
2839	27	rural	32	Male	Married	Some Post-secondary	â‚¦50,001-100,000	1.78	81	112	78	No	No	Weekly	Last one week	Never	No	N/A
2840	27	rural	24	Male	Married	Completed Senior Secondary	â‚¦0-20,000	1.7	59	111	74	No	No	Daily	Yesterday	Daily	Yes	indiam hemp
2841	27	rural	32	Male	Married	Completed Primary School	â‚¦50,001-100,000	1.6	54	117	70	Yes	No	Never	N/A	Never	No	N/A
2842	27	rural	22	Male	Married	Completed Primary School	â‚¦0-20,000	1.58	64	130	88	No	No	Never	N/A	Never	No	N/A
2843	27	rural	30	Male	Married	Completed Primary School	â‚¦0-20,000	1.45	57	996	70	No	No	Never	N/A	Never	No	NA
2844	27	rural	35	Male	Married	Completed Primary School	â‚¦20,001-50,000	1.6	44	145	61	No	No	Weekly	Yesterday	Never	No	N/A
2845	27	rural	27	Male	Married	Completed Senior Secondary	â‚¦20,001-50,000	1.67	52	125	71	No	No	Occasionally	Last few months	Never	No	N/A
2846	27	rural	62	Male	Married	Completed Primary School	â‚¦0-20,000	1.62	59	166	90	No	No	Never	N/A	Never	No	N/A
2847	28	rural	27	Male	Married	Completed Junior Secondary	â‚¦0-20,000	1.49	48	118	72	No	No	Never	N/A	Never	No	N/A
2848	27	rural	22	Male	Married	Completed Senior Secondary	â‚¦0-20,000	1.65	50	122	78	No	No	Daily	Yesterday	Daily	No	N/A
2849	27	rural	26	Male	Married	Completed Senior Secondary	â‚¦0-20,000	1.6	53	120	75	No	No	Occasionally	Last few months	Weekly	Yes	India hemp
2850	17	semi-urban	40	Male	Married	Completed Senior Secondary	â‚¦0-20,000	1.7	66	101	65	No	No	Occasionally	Last one week	Daily	No	N/A
2851	17	semi-urban	35	Male	Married	Completed Post-secondary	â‚¦0-20,000	1.77	60	108	70	No	No	Occasionally	Last one week	Never	No	N/A
2852	17	semi-urban	35	Male	Married	Completed Senior Secondary	â‚¦0-20,000	1.64	66	119	70	No	No	Never	N/A	Never	No	N/A
2853	17	semi-urban	25	Male	Married	Completed Senior Secondary	â‚¦0-20,000	1.75	61	119	51	No	No	Occasionally	Last few months	Never	No	N/A
2856	17	semi-urban	24	Male	Married	Completed Junior Secondary	â‚¦0-20,000	1.73	65	113	56	No	No	Never	N/A	Never	No	N/A
2857	17	semi-urban	40	Male	Married	Completed Primary School	â‚¦0-20,000	1.8	60	107	67	No	No	Occasionally	Last one week	Never	No	N/A
2861	17	semi-urban	27	Male	Married	Completed Junior Secondary	â‚¦20,001-50,000	1.67	49	112	82	No	No	Occasionally	Last one week	Daily	No	N/A
2918	17	semi-urban	22	Male	Married	Completed Primary School	â‚¦0-20,000	1.6	46	119	68	No	No	Never	N/A	Daily	No	N/A
2925	38	rural	24	Male	Married	Completed Senior Secondary	â‚¦0-20,000	1.54	58	141	86	Yes	No	Never	N/A	Never	No	N/A
2926	42	rural	26	Male	Married	Completed Senior Secondary	â‚¦0-20,000	1.63	61	131	75	No	No	Weekly	Last one week	Never	No	N/A
2927	42	rural	40	Male	Married	Completed Senior Secondary	â‚¦0-20,000	1.62	59	108	77	No	No	Daily	Yesterday	Monthly	No	N/A
2928	41	rural	22	Male	Married	Completed Junior Secondary	â‚¦0-20,000	1.6	62	137	79	No	No	Never	N/A	Never	No	N/A
2929	35	rural	51	Male	Married	Completed Primary School	â‚¦0-20,000	1.71	63	125	80	No	No	Never	N/A	Never	No	N/A
2930	42	rural	48	Male	Married	Completed Senior Secondary	â‚¦0-20,000	1.69	63	135	78	Yes	No	Never	N/A	Never	No	N/A
2932	35	rural	25	Male	Married	Completed Senior Secondary	â‚¦50,001-100,000	1.67	67	138	78	No	No	Never	N/A	Never	No	N/A
2933	35	rural	25	Male	Married	Completed Post-secondary	â‚¦0-20,000	1.62	54	126	75	No	No	Never	N/A	Never	No	N/A
2935	17	semi-urban	30	Male	Married	Completed Senior Secondary	â‚¦20,001-50,000	1.87	67	122	59	No	No	Never	N/A	Never	No	N/A
2936	35	rural	48	Male	Married	Completed Junior Secondary	â‚¦0-20,000	1.66	60	146	97	No	No	Never	N/A	Daily	No	N/A
2937	42	rural	39	Male	Married	Completed Senior Secondary	â‚¦20,001-50,000	1.66	64	119	78	No	No	Weekly	Last one week	Occasionally	No	N/A
2938	17	semi-urban	22	Male	Married	Completed Senior Secondary	â‚¦0-20,000	1.64	49	143	68	No	No	Weekly	Last one week	Never	No	N/A
2939	12	rural	33	Male	Married	Completed Primary School	â‚¦0-20,000	1.75	73	121	72	No	No	Weekly	Yesterday	Daily	No	N/A
2940	12	rural	31	Male	Married	Completed Senior Secondary	â‚¦0-20,000	1.65	59	109	60	No	No	Occasionally	Last one week	Daily	No	N/A
2941	12	rural	26	Male	Married	Completed Junior Secondary	â‚¦0-20,000	1.65	58	105	66	No	No	Occasionally	Yesterday	Daily	No	N/A
2942	42	rural	29	Male	Married	Completed Senior Secondary	â‚¦0-20,000	1.67	58	109	71	No	No	Never	N/A	Never	No	N/A
2943	27	rural	53	Male	Married	Completed Primary School	Above â‚¦100,001	1.63	48.5	141	94	No	No	Daily	Yesterday	Daily	No	N/A
2944	27	rural	25	Male	Married	Completed Junior Secondary	â‚¦0-20,000	1.55	50	114	71	No	No	Never	N/A	Never	Yes	Indiam Hemp
2945	27	rural	22	Male	Married	Completed Primary School	â‚¦50,001-100,000	1.67	49	112	65	No	No	Never	N/A	Never	No	N/A
2946	27	rural	42	Male	Married	Completed Senior Secondary	â‚¦0-20,000	1.5	49	127	73	No	No	Occasionally	Last few months	Never	No	N/A
2947	27	rural	50	Male	Married	Some Post-secondary	â‚¦0-20,000	1.7	67	109	78	No	No	Occasionally	Last few months	Never	No	N/A
2948	27	rural	25	Male	Married	Completed Senior Secondary	â‚¦0-20,000	1.62	60	128	72	No	No	Monthly	Last one month	Never	No	N/A
2949	27	rural	25	Male	Married	Completed Senior Secondary	â‚¦20,001-50,000	1.7	59	127	72	No	No	Weekly	Yesterday	Never	No	N/A
2950	27	rural	40	Male	Married	Some Post-secondary	â‚¦0-20,000	1.76	76	171	100	No	No	Occasionally	Last few months	Never	No	N/A
2951	27	rural	25	Male	Married	Completed Senior Secondary	â‚¦50,001-100,000	1.56	62	157	89	No	No	Never	N/A	Never	Yes	Snuff
2952	27	rural	29	Male	Married	Completed Senior Secondary	â‚¦0-20,000	1.65	54	126	84	No	No	Daily	Yesterday	Never	Yes	Snuff
2954	27	rural	34	Male	Married	Completed Junior Secondary	â‚¦0-20,000	1.7	73	139	77	No	No	Occasionally	Last one month	Never	No	N/A
2986	27	rural	45	Male	Married	Completed Junior Secondary	â‚¦0-20,000	1.71	54	116	79	No	No	Weekly	Yesterday	Never	Yes	snuff
2987	12	rural	24	Male	Married	Completed Primary School	â‚¦0-20,000	1.7	65	140	81	No	No	Occasionally	Yesterday	Never	No	N/A
2988	12	rural	28	Male	Married	Completed Junior Secondary	â‚¦0-20,000	1.75	72	127	73	No	No	Monthly	Yesterday	Never	No	N/A
2994	42	rural	25	Male	Married	Completed Junior Secondary	â‚¦0-20,000	1.63	55	119	79	No	No	Daily	Yesterday	Occasionally	Yes	Marijuana
2995	42	rural	27	Male	Married	Some Post-secondary	â‚¦0-20,000	1.7	53	109	68	No	No	Never	N/A	Never	No	N/A
2996	42	rural	32	Male	Married	Completed Senior Secondary	â‚¦0-20,000	1.77	63	123	81	No	No	Occasionally	Yesterday	Daily	No	N/A
2997	27	rural	28	Male	Married	Completed Senior Secondary	â‚¦0-20,000	1.75	59	127	72	No	No	Monthly	Last few months	Occasionally	Yes	snuff
2998	42	rural	24	Male	Married	Completed Senior Secondary	â‚¦0-20,000	1.64	62	128	71	No	No	Never	N/A	Never	No	N/A
2999	42	rural	20	Male	Married	Completed Senior Secondary	â‚¦0-20,000	1.63	54	110	59	No	No	Never	N/A	Never	No	N/A
3000	35	rural	34	Male	Married	Completed Senior Secondary	â‚¦0-20,000	1.6	60	125	79	No	No	Occasionally	Last few months	Never	No	N/A
3048	25	rural	22	Male	Married	Completed Senior Secondary	â‚¦0-20,000	1.82	73	132	65	No	No	Weekly	Last one week	Never	No	N/A
3049	25	rural	30	Male	Married	Completed Senior Secondary	â‚¦20,001-50,000	1.72	83	112	67	No	No	Daily	Yesterday	Never	No	N/A
3050	25	rural	40	Male	Married	Completed Primary School	â‚¦0-20,000	1.69	78	140	78	No	No	Weekly	Yesterday	Weekly	No	N/A
3051	25	rural	35	Male	Married	No education	â‚¦0-20,000	1.83	85	135	84	No	No	Occasionally	Last one week	Daily	No	N/A
3052	25	rural	19	Male	Married	Completed Senior Secondary	â‚¦0-20,000	1.66	62	119	62	No	No	Weekly	Last one week	Never	No	N/A
3053	25	rural	35	Male	Married	Some Post-secondary	â‚¦0-20,000	1.67	57	114	66	No	No	Never	N/A	Never	No	N/A
3054	25	rural	18	Male	Married	Completed Senior Secondary	â‚¦0-20,000	1.6	57	126	70	No	No	Occasionally	Last one week	Never	No	N/A
3055	25	rural	25	Male	Married	Completed Senior Secondary	â‚¦0-20,000	1.68	65	127	58	No	No	Occasionally	Last few months	Never	No	N/A
3056	23	rural	30	Male	Married	Completed Senior Secondary	â‚¦0-20,000	1.6	59	100	59	No	No	Never	N/A	Never	No	N/A
3057	25	rural	42	Male	Married	Some Post-secondary	â‚¦20,001-50,000	1.65	86	139	74	No	No	Weekly	Yesterday	Never	No	N/A
3058	25	rural	30	Male	Married	Completed Senior Secondary	â‚¦0-20,000	1.6	57	109	56	No	No	Never	N/A	Never	No	N/A
3059	25	rural	25	Male	Married	Completed Junior Secondary	â‚¦0-20,000	1.72	68	114	66	Yes	Yes	Never	N/A	Daily	No	N/A
3067	25	rural	20	Male	Married	No education	â‚¦0-20,000	1.6	54	118	63	No	No	Occasionally	Yesterday	Daily	No	N/A
3070	25	rural	45	Male	Married	Completed Senior Secondary	â‚¦0-20,000	1.8	65	121	66	No	No	Daily	Yesterday	Never	No	N/A
3078	25	rural	23	Male	Married	Completed Senior Secondary	â‚¦0-20,000	1.64	62	124	64	No	No	Never	N/A	Never	No	N/A
3081	25	rural	42	Male	Married	Completed Primary School	â‚¦0-20,000	1.71	67	118	68	No	No	Never	N/A	Daily	No	N/A
3092	25	rural	21	Male	Married	Completed Senior Secondary	â‚¦0-20,000	1.65	66	122	64	No	No	Never	N/A	Never	No	N/A
3093	25	rural	26	Male	Married	Completed Junior Secondary	â‚¦0-20,000	1.65	69	134	67	No	No	Never	N/A	Never	No	N/A
3096	25	rural	25	Male	Married	No education	â‚¦0-20,000	1.77	65	140	70	Yes	Yes	Never	N/A	Never	No	N/A
3097	25	rural	28	Male	Married	Completed Primary School	â‚¦0-20,000	1.74	75	152	73	No	No	Occasionally	Yesterday	Never	No	N/A
3120	28	rural	28	Male	Married	Completed Post-secondary	â‚¦0-20,000	1.52	73	125	85	No	No	Daily	Yesterday	Never	No	N/A
3121	27	rural	25	Male	Married	Completed Senior Secondary	â‚¦0-20,000	1.5	55	117	73	No	No	Never	N/A	Daily	No	N/A
3122	27	rural	23	Male	Married	Completed Junior Secondary	â‚¦0-20,000	1.74	64	107	62	No	No	Weekly	Yesterday	Never	No	N/A
3123	27	rural	29	Male	Married	Completed Junior Secondary	â‚¦0-20,000	1.69	65	107	78	No	No	Occasionally	Yesterday	Never	No	N/A
3124	27	rural	24	Male	Married	Completed Senior Secondary	â‚¦0-20,000	1.68	58	148	101	No	No	Monthly	Yesterday	Never	No	NA
3125	27	rural	40	Male	Married	Completed Junior Secondary	â‚¦0-20,000	1.63	55	136	94	No	No	Daily	Yesterday	Daily	No	N/A
3126	27	rural	19	Male	Married	Completed Junior Secondary	â‚¦0-20,000	1.72	58	119	72	No	No	Monthly	Last one month	Never	No	NA
3127	27	rural	56	Male	Married	No education	â‚¦0-20,000	1.64	64	155	100	No	No	Occasionally	Last one week	Occasionally	Yes	Snuff
3128	30	rural	57	Male	Married	Some Post-secondary	â‚¦0-20,000	1.7	83	150	92	No	No	Monthly	Last one week	Never	No	NA
3129	28	rural	29	Male	Married	Completed Post-secondary	â‚¦0-20,000	1.54	71	133	86	No	No	Occasionally	Last few months	Never	No	N/A
3130	28	rural	26	Male	Married	Completed Senior Secondary	â‚¦0-20,000	1.68	71	131	77	No	No	Never	N/A	Never	No	N/A
3131	28	rural	25	Male	Married	Completed Senior Secondary	â‚¦0-20,000	1.62	71	109	71	No	No	Monthly	Yesterday	Never	No	N/A
3132	27	rural	40	Male	Married	Completed Post-secondary	â‚¦20,001-50,000	1.52	46	107	74	No	No	Never	N/A	Never	No	NA
3133	27	rural	25	Male	Married	Completed Post-secondary	â‚¦0-20,000	1.7	61	120	76	No	No	Never	N/A	Never	No	NA
3134	27	rural	24	Male	Married	Completed Primary School	â‚¦0-20,000	1.66	64	118	67	No	No	Weekly	Last few months	Daily	No	N/A
3135	28	rural	30	Male	Married	Completed Post-secondary	â‚¦0-20,000	1.52	59	119	87	No	No	Never	N/A	Never	No	N/A
3136	27	rural	30	Male	Married	Completed Senior Secondary	â‚¦0-20,000	1.64	65	125	73	No	No	Weekly	Yesterday	Never	No	N/A
3137	28	rural	25	Male	Married	Completed Primary School	â‚¦0-20,000	1.75	68	117	67	No	No	Daily	Last one week	Daily	No	N/A
3138	28	rural	40	Male	Married	Completed Senior Secondary	â‚¦0-20,000	1.62	65	119	78	No	No	Occasionally	Last few months	Never	No	N/A
3139	28	rural	20	Male	Married	Completed Junior Secondary	â‚¦0-20,000	1.64	65	118	68	No	No	Never	N/A	Never	No	N/A
3140	28	rural	29	Male	Married	Completed Junior Secondary	â‚¦0-20,000	1.54	60	130	82	No	No	Occasionally	Yesterday	Never	No	N/A
3141	30	rural	45	Male	Married	Completed Primary School	â‚¦0-20,000	1.63	74	158	100	No	No	Occasionally	Last one month	Never	No	NA
3142	27	rural	46	Male	Married	Completed Post-secondary	â‚¦50,001-100,000	1.65	90	147	93	No	No	Never	N/A	Never	No	NA
3153	27	rural	70	Male	Married	No education	â‚¦0-20,000	1.52	48	127	69	No	No	Occasionally	Yesterday	Never	No	N/A
3154	28	rural	30	Male	Married	Completed Post-secondary	â‚¦0-20,000	1.6	65	118	74	No	No	Occasionally	More than a year ago	Never	No	N/A
3165	28	rural	29	Male	Married	Completed Primary School	â‚¦0-20,000	1.6	69	128	85	No	No	Occasionally	Yesterday	Never	No	N/A
3243	1	rural	38	Male	Married	Completed Senior Secondary	â‚¦0-20,000	1.58	76	155	93	No	No	Weekly	Last few months	Never	No	N/A
3244	1	rural	45	Male	Married	Completed Senior Secondary	â‚¦0-20,000	1.72	68	133	83	No	No	Occasionally	Yesterday	Never	No	N/A
3245	9	rural	40	Male	Married	Completed Junior Secondary	â‚¦0-20,000	1.74	54	147	80	No	No	Weekly	Last one week	Weekly	No	N/A
3246	1	rural	31	Male	Married	Completed Post-secondary	â‚¦20,001-50,000	1.73	65	133	74	No	No	Weekly	Yesterday	Never	No	N/A
3247	1	rural	26	Male	Married	Completed Primary School	â‚¦0-20,000	1.67	64	139	61	No	No	Weekly	Last one week	Never	No	N/A
3248	1	rural	25	Male	Married	Completed Junior Secondary	â‚¦0-20,000	1.66	60	135	77	No	No	Weekly	Yesterday	Never	No	N/A
3249	1	rural	21	Male	Married	Completed Junior Secondary	â‚¦0-20,000	1.66	55	121	62	No	No	Monthly	Last one week	Never	No	N/A
3250	9	rural	47	Male	Married	Completed Post-secondary	â‚¦50,001-100,000	1.66	100	140	75	No	No	Daily	Yesterday	Daily	No	N/A
3251	12	rural	40	Male	Married	Completed Primary School	â‚¦0-20,000	1.65	70	127	72	No	No	Daily	Yesterday	Daily	No	N/A
3252	12	rural	30	Male	Married	Completed Senior Secondary	â‚¦0-20,000	1.65	65	114	63	No	No	Never	N/A	Never	No	N/A
3253	12	rural	20	Male	Married	Completed Primary School	â‚¦0-20,000	1.6	52	108	62	No	No	Weekly	Yesterday	Never	No	N/A
3254	1	rural	23	Male	Married	Completed Junior Secondary	â‚¦0-20,000	1.67	65	145	80	No	No	Occasionally	Last few months	Never	No	N/A
3255	1	rural	27	Male	Married	Completed Senior Secondary	â‚¦0-20,000	1.72	60	120	64	No	No	Never	N/A	Never	No	N/A
3319	17	semi-urban	27	Male	Married	Completed Junior Secondary	â‚¦0-20,000	1.68	52	128	82	No	No	Never	N/A	Never	No	N/A
3320	16	semi-urban	35	Male	Married	No education	â‚¦0-20,000	1.63	56	153	101	No	No	Occasionally	Yesterday	Daily	No	N/A
3321	16	semi-urban	31	Male	Married	Completed Senior Secondary	â‚¦0-20,000	1.59	51	100	65	No	No	Occasionally	Last one week	Daily	No	N/A
3322	16	semi-urban	30	Male	Married	No education	â‚¦0-20,000	1.7	81	141	77	No	No	Occasionally	Last one week	Weekly	No	N/A
3323	16	semi-urban	35	Male	Married	Some Post-secondary	â‚¦20,001-50,000	1.75	75	143	77	No	No	Occasionally	Last few months	Never	No	N/A
3324	16	semi-urban	40	Male	Married	Completed Primary School	â‚¦0-20,000	1.64	55	111	68	No	No	Daily	Yesterday	Daily	No	N/A
3342	16	semi-urban	20	Male	Married	Completed Primary School	â‚¦0-20,000	1.8	68	127	73	No	No	Never	N/A	Daily	Yes	SNUFF
3344	16	semi-urban	30	Male	Married	Completed Senior Secondary	â‚¦20,001-50,000	1.65	65	154	79	No	No	Never	N/A	Never	No	N/A
3345	16	semi-urban	23	Male	Married	Completed Senior Secondary	â‚¦0-20,000	1.63	55	112	66	No	No	Occasionally	Yesterday	Never	No	N/A
3346	16	semi-urban	27	Male	Married	Completed Senior Secondary	â‚¦0-20,000	1.73	61	149	89	No	No	Weekly	Yesterday	Daily	No	N/A
3347	16	semi-urban	50	Male	Married	No education	â‚¦0-20,000	1.65	61	123	67	No	No	Occasionally	Yesterday	Never	No	N/A
3348	16	semi-urban	45	Male	Married	Completed Senior Secondary	â‚¦20,001-50,000	1.66	60	126	89	No	No	Occasionally	Last one week	Never	No	N/A
3349	16	semi-urban	30	Male	Married	Completed Junior Secondary	â‚¦0-20,000	1.64	61	115	55	No	No	Never	N/A	Never	No	N/A
3350	16	semi-urban	30	Male	Married	Completed Senior Secondary	â‚¦0-20,000	1.63	65	136	73	No	No	Weekly	Yesterday	Never	No	N/A
3351	17	semi-urban	80	Male	Married	No education	â‚¦0-20,000	1.7	58	157	103	No	No	Never	N/A	Never	No	N/A
3352	17	semi-urban	30	Male	Married	Completed Post-secondary	â‚¦20,001-50,000	1.7	58	115	75	No	No	Occasionally	Last few months	Never	No	N/A
3353	17	semi-urban	56	Male	Married	Completed Primary School	Above â‚¦100,001	1.74	70	134	73	No	No	Occasionally	Last few months	Never	No	N/A
3354	16	semi-urban	38	Male	Married	Completed Post-secondary	â‚¦0-20,000	1.56	75	157	87	No	No	Daily	Yesterday	Never	No	N/A
3355	16	semi-urban	27	Male	Married	Completed Primary School	â‚¦0-20,000	1.68	70	136	70	No	No	Weekly	Last one week	Never	No	N/A
3356	17	semi-urban	31	Male	Married	Completed Post-secondary	â‚¦0-20,000	1.75	69	137	73	No	No	Never	N/A	Never	No	N/A
3357	16	semi-urban	38	Male	Married	Completed Senior Secondary	â‚¦50,001-100,000	1.5	63	115	82	No	No	Weekly	Last one week	Never	No	N/A
3358	17	semi-urban	28	Male	Married	Completed Senior Secondary	â‚¦0-20,000	1.73	54	127	81	No	No	Occasionally	Last one week	Daily	No	N/A
3359	17	semi-urban	24	Male	Married	Completed Junior Secondary	â‚¦0-20,000	1.6	50	121	60	No	No	Occasionally	Last one week	Occasionally	No	N/A
3360	17	semi-urban	30	Male	Married	Some Post-secondary	â‚¦0-20,000	1.74	64	129	81	No	No	Never	N/A	Never	No	N/A
3361	16	semi-urban	28	Male	Married	Completed Primary School	â‚¦0-20,000	1.64	69	125	69	No	No	Weekly	Last one week	Daily	No	N/A
3362	17	semi-urban	35	Male	Married	Completed Senior Secondary	â‚¦20,001-50,000	1.7	67	120	73	No	No	Occasionally	Last few months	Occasionally	No	N/A
3363	16	semi-urban	30	Male	Married	Completed Senior Secondary	â‚¦50,001-100,000	1.65	65	147	89	No	No	Never	N/A	Never	No	N/A
3364	16	semi-urban	30	Male	Married	Completed Primary School	â‚¦0-20,000	1.61	58	108	60	No	No	Never	N/A	Never	No	N/A
3365	16	semi-urban	30	Male	Married	Completed Junior Secondary	â‚¦0-20,000	1.6	52	124	79	No	No	Weekly	Last one week	Daily	No	N/A
3366	16	semi-urban	33	Male	Married	Completed Senior Secondary	â‚¦20,001-50,000	1.73	60	123	74	Yes	No	Occasionally	Last few months	Daily	No	N/A
3384	16	semi-urban	30	Male	Married	Completed Senior Secondary	â‚¦20,001-50,000	1.65	71	129	66	No	No	Occasionally	Yesterday	Never	No	N/A
3402	20	rural	27	Male	Married	Some Post-secondary	â‚¦0-20,000	1.77	58	122	63	No	No	Occasionally	Yesterday	Daily	No	N/A
3403	43	rural	31	Male	Married	Completed Post-secondary	â‚¦0-20,000	1.61	61	119	83	No	No	Monthly	Last one week	Never	No	N/A
3404	43	rural	20	Male	Married	Completed Senior Secondary	â‚¦0-20,000	1.64	69	166	55	No	No	Occasionally	Last few months	Never	No	N/A
3405	21	rural	27	Male	Married	Completed Senior Secondary	â‚¦0-20,000	1.68	63	149	103	No	No	Never	N/A	Never	No	N/A
3406	20	rural	40	Male	Married	Completed Senior Secondary	â‚¦0-20,000	1.65	72	128	58	No	No	Occasionally	Yesterday	Never	No	N/A
3407	43	rural	47	Male	Married	No education	â‚¦0-20,000	1.6	56	161	84	No	No	Never	N/A	Weekly	No	N/A
3408	20	rural	24	Male	Married	Completed Senior Secondary	â‚¦0-20,000	1.7	60	129	78	No	No	Occasionally	Last one week	Never	No	N/A
3432	43	rural	43	Male	Married	Completed Post-secondary	â‚¦0-20,000	1.66	56	165	83	No	No	Never	N/A	Never	No	N/A
3433	43	rural	35	Male	Married	Completed Senior Secondary	â‚¦0-20,000	1.62	70	133	91	No	No	Daily	Last one week	Never	No	N/A
3434	20	rural	34	Male	Married	Completed Post-secondary	â‚¦0-20,000	1.75	61	143	94	No	No	Daily	Yesterday	Never	No	N/A
3435	43	rural	32	Male	Married	Completed Primary School	â‚¦0-20,000	1.55	49	220	124	No	No	Never	N/A	Monthly	No	N/A
3459	21	rural	35	Male	Married	Completed Junior Secondary	â‚¦0-20,000	1.66	69	128	80	No	No	Occasionally	Last one week	Never	No	N/A
3461	43	rural	28	Male	Married	Completed Primary School	â‚¦0-20,000	1.51	54	134	80	No	No	Never	N/A	Never	No	N/A
3466	20	rural	33	Male	Married	Completed Junior Secondary	â‚¦0-20,000	1.69	58	132	67	No	No	Daily	Yesterday	Daily	No	N/A
3467	20	rural	30	Male	Married	Some Post-secondary	â‚¦0-20,000	1.69	56	143	86	No	No	Weekly	Yesterday	Never	No	N/A
3468	20	rural	39	Male	Married	Completed Post-secondary	â‚¦0-20,000	1.7	55	123	68	No	No	Weekly	Yesterday	Daily	No	N/A
3469	20	rural	30	Male	Married	No education	â‚¦0-20,000	1.84	69	138	77	No	No	Daily	Last one week	Daily	No	N/A
3470	20	rural	50	Male	Married	Completed Primary School	â‚¦0-20,000	1.81	63	114	69	No	No	Weekly	Last one week	Never	No	N/A
3471	20	rural	31	Male	Married	Some Post-secondary	â‚¦0-20,000	1.68	58	110	79	No	No	Daily	Yesterday	Daily	No	N/A
3472	20	rural	37	Male	Married	Completed Junior Secondary	â‚¦0-20,000	1.77	69	142	81	No	No	Never	N/A	Daily	No	N/A
3473	20	rural	30	Male	Married	No education	â‚¦0-20,000	1.8	69	116	66	No	No	Never	N/A	Daily	No	N/A
3486	19	rural	31	Male	Married	Completed Junior Secondary	â‚¦0-20,000	1.65	56	115	65	No	No	Occasionally	Yesterday	Daily	No	N/A
3487	43	rural	25	Male	Married	Completed Senior Secondary	â‚¦0-20,000	1.6	60	138	80	No	No	Never	N/A	Never	Yes	Snuff
3488	20	rural	30	Male	Married	Completed Junior Secondary	â‚¦0-20,000	1.79	62	129	72	No	No	Never	N/A	Never	No	N/A
3490	20	rural	55	Male	Married	Completed Primary School	â‚¦0-20,000	1.6	53	124	86	No	No	Daily	Yesterday	Daily	No	N/A
3532	14	rural	20	Male	Married	No education	â‚¦0-20,000	1.65	59	133	74	No	No	Never	N/A	Never	No	NA
3533	14	rural	31	Male	Married	Completed Senior Secondary	â‚¦20,001-50,000	1.55	67	120	73	No	No	Never	N/A	Never	No	NA
3535	14	rural	20	Male	Married	Some Post-secondary	â‚¦0-20,000	1.68	62	143	62	No	No	Never	N/A	Never	No	NA
3536	14	rural	23	Male	Married	Completed Junior Secondary	â‚¦0-20,000	1.62	69	124	65	No	No	Occasionally	Last few months	Daily	No	NA
3537	14	rural	22	Male	Married	Completed Junior Secondary	â‚¦0-20,000	1.7	69	122	55	No	No	Occasionally	Yesterday	Never	No	NA
3540	14	rural	32	Male	Married	Completed Senior Secondary	â‚¦0-20,000	1.7	69	141	80	No	No	Weekly	Yesterday	Never	No	NA
3543	14	rural	21	Male	Married	Completed Senior Secondary	â‚¦0-20,000	1.68	61	129	72	No	No	Occasionally	Last one week	Never	No	NA
3544	14	rural	35	Male	Married	Completed Primary School	â‚¦0-20,000	1.68	66	110	75	No	No	Monthly	Last one week	Never	No	NA
3545	14	rural	32	Male	Married	Completed Junior Secondary	â‚¦0-20,000	1.7	59	142	81	No	No	Never	N/A	Never	No	NA
3573	13	rural	20	Male	Married	Completed Senior Secondary	â‚¦0-20,000	1.6	81	137	82	No	No	Weekly	Yesterday	Never	No	NA
3575	13	rural	36	Male	Married	Completed Senior Secondary	â‚¦0-20,000	1.72	76	126	75	No	No	Daily	Yesterday	Daily	No	NA
3604	14	rural	40	Male	Married	Completed Primary School	â‚¦20,001-50,000	1.59	58	129	63	No	No	Never	N/A	Never	No	NA
3606	14	rural	45	Male	Married	Completed Primary School	â‚¦20,001-50,000	1.9	79	116	62	No	No	Never	N/A	Never	No	NA
3607	13	rural	29	Male	Married	Completed Junior Secondary	â‚¦0-20,000	1.72	65	134	97	No	No	Never	N/A	Never	No	NA
3608	13	rural	27	Male	Married	Completed Junior Secondary	â‚¦0-20,000	1.67	58	108	57	Yes	No	Daily	Yesterday	Never	No	NA
3609	13	rural	39	Male	Married	Completed Senior Secondary	â‚¦0-20,000	1.74	72	112	96	No	No	Never	N/A	Never	No	NA
3610	44	rural	25	Male	Married	Completed Senior Secondary	â‚¦0-20,000	1.6	67	106	62	No	No	Never	N/A	Never	No	NA
3611	14	rural	39	Male	Married	Completed Primary School	â‚¦0-20,000	1.6	57	123	37	No	No	Monthly	Yesterday	Daily	No	NA
3612	14	rural	25	Male	Married	Completed Primary School	â‚¦0-20,000	1.7	65	124	85	No	No	Daily	Yesterday	Daily	No	NA
3613	1	rural	29	Male	Married	Completed Senior Secondary	â‚¦0-20,000	1.79	70	124	92	No	No	Weekly	Yesterday	Never	No	NA
3614	44	rural	30	Male	Married	Completed Post-secondary	â‚¦0-20,000	1.55	85	110	75	No	No	Occasionally	Last few months	Never	No	NA
3615	44	rural	35	Male	Married	Completed Senior Secondary	â‚¦0-20,000	1.7	63	122	73	No	No	Never	N/A	Never	No	NA
3616	44	rural	30	Male	Married	Completed Senior Secondary	â‚¦0-20,000	1.7	71	120	78	No	No	Occasionally	Last one week	Never	No	NA
3617	44	rural	31	Male	Married	Some Post-secondary	â‚¦0-20,000	1.7	67	114	75	No	No	Never	N/A	Never	No	NA
3618	44	rural	20	Male	Married	Completed Primary School	â‚¦0-20,000	1.7	66	147	99	No	No	Monthly	Last one week	Never	No	NA
3619	44	rural	30	Male	Married	Completed Post-secondary	â‚¦0-20,000	1.7	71	140	76	No	No	Never	N/A	Never	No	NA
3620	44	rural	44	Male	Married	Completed Post-secondary	â‚¦50,001-100,000	1.65	75	166	96	Yes	No	Weekly	Last one week	Never	No	NA
3621	13	rural	43	Male	Married	Completed Post-secondary	â‚¦20,001-50,000	1.71	89	132	80	No	No	Daily	Yesterday	Monthly	No	NA
3622	13	rural	30	Male	Married	No education	Above â‚¦100,001	1.55	54	105	29	No	No	Occasionally	Last few months	Weekly	Yes	Snuff
3623	13	rural	25	Male	Married	Completed Senior Secondary	â‚¦0-20,000	1.5	61	105	62	No	No	Never	N/A	Never	No	NA
3624	13	rural	39	Male	Married	Some Post-secondary	â‚¦0-20,000	1.7	60	142	86	Yes	Yes	Daily	Yesterday	Daily	No	NA
3625	13	rural	52	Male	Married	Completed Post-secondary	Above â‚¦100,001	1.5	84	139	91	No	No	Daily	Yesterday	Weekly	No	NA
3626	44	rural	38	Male	Married	Completed Primary School	â‚¦0-20,000	1.65	52.5	119	83	No	No	Daily	Yesterday	Daily	Yes	Snuff
3627	13	rural	27	Male	Married	Completed Senior Secondary	â‚¦0-20,000	1.73	59	110	65	No	Yes	Never	N/A	Never	No	NA
3628	44	rural	20	Male	Married	No education	â‚¦0-20,000	1.65	64.5	136	76	No	No	Never	N/A	Never	No	NA
3629	44	rural	57	Male	Married	Completed Senior Secondary	â‚¦50,001-100,000	1.76	73	150	102	No	No	Daily	Yesterday	Daily	No	NA
3630	13	rural	26	Male	Married	Completed Junior Secondary	â‚¦0-20,000	1.75	63	125	78	No	No	Occasionally	Yesterday	Never	No	NA
3631	14	rural	25	Male	Married	Completed Senior Secondary	â‚¦0-20,000	1.61	67	125	70	No	No	Never	N/A	Never	No	NA
3632	14	rural	40	Male	Married	No education	â‚¦0-20,000	1.51	53	124	74	Yes	No	Never	N/A	Never	No	NA
3633	13	rural	24	Male	Married	Completed Junior Secondary	â‚¦50,001-100,000	1.6	61	139	94	No	No	Never	N/A	Never	No	NA
3634	13	rural	36	Male	Married	Completed Senior Secondary	â‚¦0-20,000	1.5	67	105	61	No	No	Never	N/A	Never	No	NA
3635	13	rural	25	Male	Married	Completed Senior Secondary	â‚¦50,001-100,000	1.6	67	116	90	No	No	Never	N/A	Never	No	NA
3636	13	rural	30	Male	Married	Completed Post-secondary	â‚¦0-20,000	1.7	67	104	57	No	No	Never	N/A	Never	No	NA
3637	13	rural	35	Male	Married	Completed Post-secondary	â‚¦0-20,000	1.7	61	131	94	No	No	Occasionally	More than a year ago	Never	No	NA
3638	44	rural	25	Male	Married	Completed Senior Secondary	â‚¦0-20,000	1.6	57	126	81	No	No	Occasionally	Yesterday	Daily	No	NA
3639	44	rural	55	Male	Married	Completed Junior Secondary	â‚¦0-20,000	1.65	59	130	95	No	No	Weekly	Yesterday	Never	No	NA
3640	44	rural	37	Male	Married	Some Post-secondary	â‚¦20,001-50,000	1.5	63	168	97	No	No	Occasionally	Yesterday	Daily	No	NA
3641	16	semi-urban	34	Male	Married	Completed Senior Secondary	â‚¦20,001-50,000	1.53	60	133	80	No	No	Never	N/A	Never	No	N/A
3642	15	semi-urban	25	Male	Married	Completed Junior Secondary	â‚¦0-20,000	1.6	62	124	77	No	No	Never	N/A	Never	No	N/A
3643	15	semi-urban	27	Male	Married	Completed Senior Secondary	â‚¦0-20,000	1.62	52	116	58	No	No	Weekly	Last one week	Daily	No	N/A
3644	15	semi-urban	26	Male	Married	Completed Post-secondary	â‚¦0-20,000	1.63	60	119	74	No	No	Weekly	Last one week	Never	No	N/A
3645	17	semi-urban	35	Male	Married	Completed Post-secondary	â‚¦20,001-50,000	1.63	67	114	68	No	No	Never	N/A	Never	No	N/A
3646	15	semi-urban	60	Male	Married	No education	â‚¦0-20,000	1.55	53	115	78	Yes	No	Weekly	Last one week	Daily	No	N/A
3647	15	semi-urban	27	Male	Married	Some Post-secondary	â‚¦0-20,000	1.66	62	138	72	No	No	Never	N/A	Never	No	N/A
3648	15	semi-urban	35	Male	Married	No education	â‚¦0-20,000	1.71	57	120	79	No	No	Never	N/A	Never	No	N/A
3649	15	semi-urban	35	Male	Married	Some Post-secondary	â‚¦20,001-50,000	1.78	65	114	58	No	No	Occasionally	Last one week	Daily	No	N/A
3650	15	semi-urban	31	Male	Married	Completed Junior Secondary	â‚¦0-20,000	1.73	60	126	90	No	No	Never	N/A	Never	No	N/A
3651	15	semi-urban	31	Male	Married	Completed Junior Secondary	â‚¦0-20,000	1.55	48	124	72	No	No	Never	N/A	Daily	No	N/A
3652	15	semi-urban	25	Male	Married	Some Post-secondary	â‚¦0-20,000	1.6	55	129	82	No	No	Weekly	Last one week	Weekly	No	N/A
3653	15	semi-urban	52	Male	Married	Completed Junior Secondary	â‚¦0-20,000	1.65	63	136	70	No	No	Weekly	Last one week	Daily	No	N/A
3654	16	semi-urban	35	Male	Married	Completed Senior Secondary	â‚¦20,001-50,000	1.6	60	149	97	No	No	Never	N/A	Never	No	N/A
3655	15	semi-urban	29	Male	Married	Some Post-secondary	â‚¦0-20,000	1.6	54	126	69	No	No	Never	N/A	Never	No	N/A
3656	15	semi-urban	26	Male	Married	Some Post-secondary	â‚¦0-20,000	1.6	55	121	64	No	No	Occasionally	Yesterday	Never	No	N/A
3657	15	semi-urban	36	Male	Married	Completed Primary School	â‚¦0-20,000	1.6	50	152	85	No	No	Occasionally	Last one week	Never	No	N/A
3658	15	semi-urban	30	Male	Married	Completed Senior Secondary	â‚¦0-20,000	1.73	72	132	70	No	No	Occasionally	Last few months	Daily	No	N/A
3659	15	semi-urban	50	Male	Married	Completed Senior Secondary	â‚¦0-20,000	1.66	55	100	63	No	No	Never	N/A	Daily	No	N/A
3660	15	semi-urban	43	Male	Married	Completed Primary School	â‚¦0-20,000	1.76	55	94	69	No	No	Occasionally	Last few months	Never	No	N/A
3661	15	semi-urban	50	Male	Married	Completed Primary School	â‚¦0-20,000	1.65	55	134	74	No	No	Occasionally	Last one week	Daily	No	N/A
3662	15	semi-urban	29	Male	Married	Completed Senior Secondary	â‚¦0-20,000	1.7	77	119	64	Yes	Yes	Occasionally	Last one week	Daily	No	N/A
3663	16	semi-urban	30	Male	Married	Completed Senior Secondary	â‚¦0-20,000	1.69	82	126	80	No	No	Monthly	Yesterday	Daily	No	N/A
3664	16	semi-urban	40	Male	Married	Some Post-secondary	â‚¦0-20,000	1.6	65	153	98	No	No	Monthly	Last few months	Never	No	N/A
3665	16	semi-urban	34	Male	Married	Completed Senior Secondary	â‚¦0-20,000	1.72	75	128	76	No	No	Never	N/A	Never	No	N/A
3666	16	semi-urban	35	Male	Married	Completed Senior Secondary	â‚¦0-20,000	1.74	65	124	68	No	No	Never	N/A	Never	Yes	SNUFF
3667	16	semi-urban	27	Male	Married	Completed Senior Secondary	â‚¦0-20,000	1.54	57	115	63	No	No	Never	N/A	Never	No	N/A
3668	16	semi-urban	36	Male	Married	Completed Senior Secondary	â‚¦0-20,000	1.72	66	138	76	No	No	Occasionally	More than a year ago	Weekly	Yes	SNUFF
3669	16	semi-urban	30	Male	Married	Completed Senior Secondary	â‚¦0-20,000	1.72	72	133	75	No	No	Never	N/A	Occasionally	No	N/A
3670	16	semi-urban	38	Male	Married	Completed Senior Secondary	â‚¦0-20,000	1.55	52	120	61	No	No	Never	N/A	Never	Yes	SNUFF
3671	16	semi-urban	22	Male	Married	Completed Senior Secondary	â‚¦0-20,000	1.58	55	129	68	No	No	Never	N/A	Never	No	N/A
3672	16	semi-urban	38	Male	Married	Completed Senior Secondary	â‚¦20,001-50,000	1.6	83	181	102	No	No	Daily	Yesterday	Never	No	N/A
3673	16	semi-urban	28	Male	Married	Some Post-secondary	â‚¦0-20,000	1.79	75	126	62	No	No	Occasionally	Last few months	Never	No	N/A
3674	15	semi-urban	56	Male	Married	Completed Primary School	â‚¦0-20,000	1.6	70	116	76	Yes	No	Occasionally	Last few months	Never	No	N/A
3675	17	semi-urban	20	Male	Married	Completed Senior Secondary	â‚¦20,001-50,000	1.8	70	129	68	No	No	Never	N/A	Never	No	N/A
3676	17	semi-urban	43	Male	Married	Completed Senior Secondary	â‚¦0-20,000	1.67	63	127	77	No	No	Occasionally	Yesterday	Daily	No	N/A
3677	17	semi-urban	33	Male	Married	Completed Senior Secondary	â‚¦0-20,000	1.67	63	138	82	No	No	Daily	Yesterday	Never	No	N/A
3678	15	semi-urban	25	Male	Married	Completed Primary School	â‚¦0-20,000	1.7	73	131	78	No	No	Occasionally	Last few months	Never	No	N/A
3679	15	semi-urban	27	Male	Married	Completed Senior Secondary	â‚¦0-20,000	1.64	65	110	62	No	No	Never	N/A	Never	No	N/A
3680	17	semi-urban	47	Male	Married	Completed Primary School	â‚¦0-20,000	1.74	104	179	93	No	No	Monthly	Last one week	Never	No	N/A
3681	15	semi-urban	26	Male	Married	No education	â‚¦0-20,000	1.68	60	124	61	No	No	Never	N/A	Occasionally	No	N/A
3682	15	semi-urban	32	Male	Married	Completed Senior Secondary	â‚¦0-20,000	1.6	89	171	97	No	No	Never	N/A	Never	No	N/A
3683	15	semi-urban	49	Male	Married	Completed Junior Secondary	â‚¦0-20,000	1.64	70	87	57	No	No	Weekly	Yesterday	Daily	Yes	SNUFF
3684	17	semi-urban	27	Male	Married	Completed Senior Secondary	â‚¦0-20,000	1.54	47	110	67	No	No	Never	N/A	Never	No	N/A
3685	17	semi-urban	36	Male	Married	Completed Senior Secondary	â‚¦0-20,000	1.65	61	120	60	No	No	Never	N/A	Never	No	N/A
3686	17	semi-urban	30	Male	Married	Completed Primary School	â‚¦0-20,000	1.6	53	146	103	No	No	Never	N/A	Never	No	N/A
3687	17	semi-urban	32	Male	Married	Completed Post-secondary	â‚¦50,001-100,000	1.73	78	111	74	No	No	Weekly	Last one week	Never	No	N/A
3688	15	semi-urban	60	Male	Married	No education	â‚¦0-20,000	1.56	58	107	69	No	No	Occasionally	Yesterday	Daily	No	N/A
3689	16	semi-urban	30	Male	Married	Completed Senior Secondary	â‚¦0-20,000	1.68	61	104	65	No	No	Never	N/A	Never	No	N/A
3690	16	semi-urban	24	Male	Married	Completed Primary School	â‚¦0-20,000	1.55	55	126	68	No	No	Daily	Yesterday	Never	No	N/A
3691	16	semi-urban	26	Male	Married	Completed Post-secondary	â‚¦50,001-100,000	1.67	80	109	68	No	No	Never	N/A	Never	No	N/A
3692	16	semi-urban	24	Male	Married	Completed Senior Secondary	â‚¦0-20,000	1.58	58	92	49	No	No	Never	N/A	Never	No	N/A
3693	16	semi-urban	42	Male	Married	Completed Post-secondary	â‚¦20,001-50,000	1.73	71	107	74	No	No	Monthly	Last few months	Monthly	No	N/A
3694	16	semi-urban	25	Male	Married	Completed Junior Secondary	â‚¦0-20,000	1.58	62	105	54	No	No	Never	N/A	Daily	No	N/A
3695	16	semi-urban	31	Male	Married	Completed Senior Secondary	â‚¦0-20,000	1.65	60	70	88	No	No	Occasionally	Yesterday	Never	Yes	SNUFF
3696	16	semi-urban	45	Male	Married	Completed Senior Secondary	â‚¦0-20,000	1.63	70	182	80	No	No	Monthly	Last one week	Daily	No	N/A
3697	16	semi-urban	20	Male	Married	Completed Senior Secondary	â‚¦0-20,000	1.67	68	112	64	No	No	Never	N/A	Never	No	N/A
3698	16	semi-urban	30	Male	Married	Completed Primary School	â‚¦0-20,000	1.69	68	113	79	No	No	Daily	Yesterday	Daily	No	N/A
3699	16	semi-urban	35	Male	Married	Completed Junior Secondary	â‚¦0-20,000	1.7	69	120	80	No	No	Never	N/A	Never	No	N/A
3700	16	semi-urban	55	Male	Married	Completed Primary School	â‚¦0-20,000	1.59	52	107	61	No	No	Occasionally	Last one week	Daily	No	N/A
3735	21	rural	19	Male	Married	Completed Primary School	â‚¦0-20,000	1.8	69	149	82	No	No	Occasionally	Last few months	Never	No	N/A
3736	21	rural	22	Male	Married	Completed Senior Secondary	â‚¦0-20,000	1.6	49	119	83	No	No	Weekly	Yesterday	Daily	No	N/A
3737	20	rural	22	Male	Married	Completed Junior Secondary	â‚¦0-20,000	1.75	59	117	67	No	No	Daily	Yesterday	Daily	No	N/A
3738	19	rural	31	Male	Married	Completed Post-secondary	â‚¦0-20,000	1.69	56	117	74	No	No	Occasionally	Last few months	Never	No	N/A
3739	43	rural	32	Male	Married	Completed Primary School	â‚¦20,001-50,000	1.59	67	117	77	No	No	Never	N/A	Never	No	N/A
3740	43	rural	38	Male	Married	Completed Junior Secondary	â‚¦50,001-100,000	1.53	60	120	80	No	No	Weekly	Last few months	Never	No	N/A
3741	20	rural	34	Male	Married	Completed Senior Secondary	â‚¦0-20,000	1.7	64	138	87	No	No	Weekly	Yesterday	Never	Yes	Local tobacco (Igbo)
3742	19	rural	35	Male	Married	Completed Junior Secondary	â‚¦0-20,000	1.89	70	147	87	No	No	Occasionally	Yesterday	Daily	No	N/A
3743	20	rural	28	Male	Married	Completed Primary School	â‚¦0-20,000	1.65	56	140	78	No	No	Never	N/A	Never	No	N/A
3744	43	rural	22	Male	Married	Some Post-secondary	â‚¦0-20,000	1.65	60	116	70	No	No	Daily	Yesterday	Never	No	N/A
3745	43	rural	37	Male	Married	No education	Above â‚¦100,001	1.69	55	116	73	No	No	Occasionally	Last one week	Daily	Yes	Snuff
3746	43	rural	38	Male	Married	No education	â‚¦0-20,000	1.6	80	129	83	No	No	Never	N/A	Never	No	N/A
3747	21	rural	44	Male	Married	Completed Junior Secondary	â‚¦0-20,000	1.7	64	133	78	No	No	Weekly	Yesterday	Never	Yes	Local tobacco
3748	21	rural	47	Male	Married	Completed Junior Secondary	â‚¦0-20,000	1.69	72	137	84	No	No	Monthly	Last few months	Never	No	N/A
3749	43	rural	20	Male	Married	Completed Junior Secondary	â‚¦20,001-50,000	1.63	60	126	70	No	No	Monthly	Last few months	Never	No	N/A
3750	20	rural	49	Male	Married	Completed Junior Secondary	â‚¦0-20,000	1.75	71	147	100	No	No	Weekly	Yesterday	Daily	No	N/A
3751	21	rural	29	Male	Married	Completed Senior Secondary	â‚¦0-20,000	1.69	63	122	78	No	No	Monthly	Last one week	Never	No	N/A
3752	20	rural	32	Male	Married	Completed Senior Secondary	â‚¦0-20,000	1.65	80	144	76	No	No	Weekly	Last one week	Weekly	No	N/A
3766	21	rural	20	Male	Married	Completed Junior Secondary	â‚¦0-20,000	1.72	61	135	85	No	No	Weekly	Last one week	Never	Yes	Snuff
3767	19	rural	26	Male	Married	Completed Senior Secondary	â‚¦0-20,000	1.6	52	132	85	No	No	Never	N/A	Never	No	N/A
3789	21	rural	23	Male	Married	Completed Senior Secondary	â‚¦0-20,000	1.7	72	122	79	No	No	Never	N/A	Never	Yes	Snuff
3790	21	rural	32	Male	Married	Completed Senior Secondary	â‚¦0-20,000	1.65	62	118	70	No	No	Weekly	Yesterday	Daily	No	N/A
3791	21	rural	40	Male	Married	Completed Senior Secondary	â‚¦0-20,000	1.65	50	122	81	No	No	Daily	Yesterday	Daily	No	N/A
3792	43	rural	52	Male	Married	No education	â‚¦20,001-50,000	1.62	60	109	74	No	No	Daily	Yesterday	Never	No	N/A
3793	21	rural	19	Male	Married	Completed Senior Secondary	â‚¦0-20,000	1.74	70	124	77	No	No	Occasionally	Last few months	Never	No	N/A
3876	45	rural	78	Male	Married	No education	â‚¦0-20,000	1.63	50	105	57	No	No	Never	N/A	Daily	No	N/A
3877	45	rural	35	Male	Married	Completed Post-secondary	â‚¦0-20,000	1.78	64	112	58	No	No	Never	N/A	Never	No	N/A
3878	45	rural	38	Male	Married	Completed Post-secondary	â‚¦0-20,000	1.69	70	137	83	No	No	Never	N/A	Never	No	N/A
3879	45	rural	33	Male	Married	Completed Primary School	â‚¦0-20,000	1.72	60	98	48	No	No	Weekly	Last one week	Weekly	No	N/A
3880	45	rural	30	Male	Married	Completed Post-secondary	â‚¦0-20,000	1.73	90	128	80	No	No	Never	N/A	Never	No	N/A
3881	45	rural	23	Male	Married	Completed Primary School	â‚¦0-20,000	1.73	62	105	51	No	No	Occasionally	Last one week	Daily	No	N/A
3882	45	rural	25	Male	Married	Completed Senior Secondary	â‚¦0-20,000	1.68	54	108	70	No	No	Never	N/A	Never	No	N/A
3883	25	rural	27	Male	Married	Completed Senior Secondary	â‚¦0-20,000	1.5	67	105	67	No	No	Daily	Yesterday	Daily	No	N/A
3884	50	rural	21	Male	Married	Completed Senior Secondary	â‚¦0-20,000	1.77	61	108	67	No	No	Weekly	Yesterday	Never	No	N/A
3885	25	rural	25	Male	Married	Completed Junior Secondary	â‚¦0-20,000	1.6	69	114	64	No	No	Never	N/A	Never	No	N/A
3886	25	rural	29	Male	Married	Completed Primary School	â‚¦50,001-100,000	1.3	61	109	56	No	No	Occasionally	Last one week	Daily	No	N/A
3887	45	rural	23	Male	Married	Completed Senior Secondary	â‚¦0-20,000	1.78	80	156	49	No	No	Weekly	Last one week	Never	No	N/A
3895	25	rural	21	Male	Married	Completed Post-secondary	â‚¦0-20,000	1.62	50	115	66	No	No	Never	N/A	Never	No	N/A
3896	25	rural	28	Male	Married	Completed Senior Secondary	â‚¦0-20,000	1.67	58	105	57	No	No	Occasionally	Last one week	Never	No	N/A
3897	25	rural	22	Male	Married	Completed Junior Secondary	â‚¦20,001-50,000	1.68	65	125	71	No	No	Occasionally	More than a year ago	Weekly	No	N/A
3899	25	rural	31	Male	Married	Completed Post-secondary	â‚¦50,001-100,000	1.66	70	110	61	No	No	Occasionally	Yesterday	Never	No	N/A
3900	25	rural	30	Male	Married	Completed Senior Secondary	â‚¦0-20,000	1.7	57	119	64	No	No	Weekly	Yesterday	Daily	No	N/A
3901	25	rural	23	Male	Married	Completed Senior Secondary	â‚¦0-20,000	1.5	54	128	65	No	No	Never	N/A	Never	No	N/A
3902	45	rural	32	Male	Married	Completed Junior Secondary	â‚¦0-20,000	1.72	50	113	79	No	No	Monthly	Last one week	Never	No	N/A
3903	45	rural	23	Male	Married	Completed Senior Secondary	â‚¦0-20,000	1.8	58	120	64	No	No	Occasionally	Last few months	Never	No	N/A
3904	25	rural	27	Male	Married	Completed Senior Secondary	â‚¦20,001-50,000	1.56	64	117	76	No	No	Daily	Yesterday	Daily	Yes	B Chan
3905	23	rural	30	Male	Married	Completed Senior Secondary	â‚¦0-20,000	1.7	66	135	74	No	No	Never	N/A	Never	No	N/A
3906	25	rural	27	Male	Married	Completed Senior Secondary	â‚¦0-20,000	1.67	62	113	60	No	No	Occasionally	Last one week	Daily	No	N/A
3907	23	rural	29	Male	Married	Completed Senior Secondary	â‚¦0-20,000	1.72	60	133	67	No	No	Never	N/A	Never	No	N/A
3908	45	rural	40	Male	Married	Completed Senior Secondary	â‚¦0-20,000	1.75	70	126	86	No	No	Occasionally	Last few months	Never	No	N/A
3909	23	rural	27	Male	Married	Completed Junior Secondary	â‚¦0-20,000	1.82	76	121	63	No	No	Occasionally	Last one week	Never	No	N/A
3910	45	rural	30	Male	Married	Completed Post-secondary	â‚¦20,001-50,000	1.77	70	114	66	No	No	Never	N/A	Never	No	N/A
3911	23	rural	23	Male	Married	No education	â‚¦20,001-50,000	1.65	58	129	73	No	No	Never	N/A	Never	No	N/A
3912	45	rural	27	Male	Married	Completed Junior Secondary	â‚¦0-20,000	1.7	70	113	59	No	No	Occasionally	Yesterday	Never	No	N/A
3913	45	rural	30	Male	Married	Completed Primary School	â‚¦0-20,000	1.82	74	105	69	No	No	Weekly	Yesterday	Daily	No	N/A
3914	45	rural	35	Male	Married	Completed Junior Secondary	â‚¦0-20,000	1.75	71	112	62	No	No	Never	N/A	Never	No	N/A
3915	25	rural	25	Male	Married	No education	â‚¦0-20,000	1.67	63	123	56	No	No	Monthly	Last one week	Never	No	N/A
3916	45	rural	29	Male	Married	Completed Senior Secondary	â‚¦0-20,000	1.72	55	117	64	No	No	Weekly	Last one week	Never	No	N/A
3917	25	rural	30	Male	Married	No education	â‚¦0-20,000	1.73	73	127	77	No	No	Daily	Yesterday	Daily	No	N/A
3918	45	rural	25	Male	Married	Completed Junior Secondary	â‚¦0-20,000	1.78	61	137	86	No	No	Never	N/A	Daily	No	N/A
3919	45	rural	22	Male	Married	Completed Senior Secondary	â‚¦20,001-50,000	1.67	53	124	74	No	No	Daily	Yesterday	Never	No	N/A
3920	45	rural	22	Male	Married	Completed Junior Secondary	â‚¦0-20,000	1.8	63	140	62	No	No	Weekly	Yesterday	Never	No	N/A
3921	45	rural	25	Male	Married	Completed Senior Secondary	â‚¦0-20,000	1.78	60	122	78	No	No	Monthly	Last few months	Daily	No	N/A
3922	45	rural	35	Male	Married	Completed Senior Secondary	â‚¦0-20,000	1.77	70	120	66	No	No	Monthly	Yesterday	Never	No	N/A
3923	25	rural	32	Male	Married	Completed Junior Secondary	â‚¦0-20,000	1.65	70	112	62	No	No	Daily	Yesterday	Never	No	N/A
3965	25	rural	50	Male	Married	Completed Primary School	â‚¦0-20,000	1.66	75	140	95	No	No	Daily	Yesterday	Never	No	N/A
3966	25	rural	50	Male	Married	Completed Senior Secondary	â‚¦20,001-50,000	1.67	57	131	67	No	No	Daily	Yesterday	Daily	No	N/A
3967	26	rural	25	Male	Married	Completed Senior Secondary	â‚¦0-20,000	1.72	110	132	77	No	No	Occasionally	Last few months	Never	No	N/A
3968	26	rural	21	Male	Married	Completed Junior Secondary	â‚¦0-20,000	1.8	68	128	68	No	No	Never	N/A	Never	No	N/A
3969	25	rural	26	Male	Married	Completed Senior Secondary	â‚¦0-20,000	1.67	68	148	64	No	No	Never	N/A	Never	No	N/A
3970	26	rural	25	Male	Married	Completed Senior Secondary	â‚¦0-20,000	1.75	70	133	66	No	No	Weekly	Yesterday	Never	No	N/A
3971	26	rural	38	Male	Married	Completed Post-secondary	â‚¦20,001-50,000	1.73	60	129	62	No	No	Never	N/A	Never	No	N/A
3972	26	rural	43	Male	Married	Completed Post-secondary	â‚¦50,001-100,000	1.68	53	122	87	No	No	Never	N/A	Never	No	N/A
3973	26	rural	25	Male	Married	Completed Senior Secondary	â‚¦0-20,000	1.72	63	147	80	No	No	Never	N/A	Never	No	N/A
3974	25	rural	45	Male	Married	Completed Primary School	â‚¦0-20,000	1.83	75	146	87	No	No	Occasionally	Last few months	Daily	No	N/A
3975	25	rural	30	Male	Married	Completed Senior Secondary	â‚¦0-20,000	1.79	77	124	80	No	No	Never	N/A	Never	No	N/A
3976	26	rural	32	Male	Married	Completed Senior Secondary	â‚¦0-20,000	1.46	45	121	86	No	No	Occasionally	Yesterday	Never	No	N/A
3977	25	rural	42	Male	Married	Completed Primary School	â‚¦0-20,000	1.69	70	111	63	No	No	Weekly	Last one week	Daily	No	N/A
3978	23	rural	24	Male	Married	Completed Senior Secondary	â‚¦0-20,000	1.65	60	119	65	No	No	Never	N/A	Never	No	N/A
3979	25	rural	60	Male	Married	No education	â‚¦0-20,000	1.65	55	105	68	No	No	Never	N/A	Never	No	N/A
3980	26	rural	34	Male	Married	Completed Senior Secondary	â‚¦0-20,000	1.58	57	123	73	No	No	Occasionally	Last few months	Never	No	N/A
4022	25	rural	23	Male	Married	No education	â‚¦0-20,000	1.72	70	134	69	No	No	Occasionally	Yesterday	Daily	No	N/A
4023	25	rural	30	Male	Married	Some Post-secondary	â‚¦20,001-50,000	1.59	55	146	83	No	No	Weekly	Yesterday	Weekly	No	N/A
4024	25	rural	35	Male	Married	Completed Primary School	â‚¦0-20,000	1.72	60	106	59	No	No	Monthly	Yesterday	Daily	No	N/A
4025	25	rural	62	Male	Married	No education	â‚¦0-20,000	1.6	65	110	57	No	No	Daily	Yesterday	Daily	No	N/A
4026	25	rural	27	Male	Married	Completed Senior Secondary	â‚¦0-20,000	1.69	57	112	61	Yes	No	Weekly	Yesterday	Never	No	N/A
4027	25	rural	25	Male	Married	Completed Senior Secondary	â‚¦0-20,000	1.73	70	133	67	No	No	Never	N/A	Never	No	N/A
4029	26	rural	31	Male	Married	Completed Senior Secondary	â‚¦0-20,000	1.72	70	126	71	No	No	Weekly	Yesterday	Never	No	N/A
4030	23	rural	18	Male	Married	Completed Primary School	â‚¦0-20,000	1.72	61	147	72	No	No	Never	N/A	Never	No	N/A
4031	25	rural	29	Male	Married	Completed Primary School	â‚¦0-20,000	1.63	75	121	56	No	No	Monthly	Last one week	Never	No	N/A
4032	26	rural	24	Male	Married	Completed Senior Secondary	â‚¦0-20,000	1.63	60	110	61	No	No	Never	N/A	Never	No	N/A
4033	25	rural	37	Male	Married	Some Post-secondary	â‚¦0-20,000	1.55	45	95	57	No	No	Never	N/A	Never	No	N/A
4093	1	rural	25	Male	Married	Completed Junior Secondary	â‚¦0-20,000	1.8	74	146	84	No	No	Never	N/A	Never	No	N/A
4094	1	rural	40	Male	Married	Completed Primary School	â‚¦0-20,000	1.65	74	134	79	No	No	Never	N/A	Never	No	N/A
4109	12	rural	18	Male	Married	Completed Primary School	â‚¦0-20,000	1.73	65	118	85	No	No	Daily	Yesterday	Never	No	N/A
4110	12	rural	37	Male	Married	Completed Senior Secondary	â‚¦0-20,000	1.7	60	118	72	No	No	Never	N/A	Never	No	N/A
4121	1	rural	31	Male	Married	Completed Post-secondary	â‚¦0-20,000	1.64	72	119	67	No	No	Never	N/A	Never	No	N/A
4122	1	rural	28	Male	Married	Completed Primary School	â‚¦0-20,000	1.78	70	149	65	No	No	Weekly	Last few months	Never	No	N/A
4123	1	rural	32	Male	Married	Completed Senior Secondary	â‚¦0-20,000	1.67	63	127	80	No	No	Occasionally	Last one week	Never	No	N/A
4124	1	rural	30	Male	Married	Completed Primary School	â‚¦0-20,000	1.6	62	102	67	No	No	Never	N/A	Never	No	N/A
4125	1	rural	25	Male	Married	Completed Senior Secondary	â‚¦0-20,000	1.69	71	130	66	No	No	Occasionally	Last one week	Never	No	N/A
4126	1	rural	40	Male	Married	Completed Junior Secondary	â‚¦0-20,000	1.6	55	135	80	No	No	Occasionally	Yesterday	Daily	No	N/A
4127	1	rural	34	Male	Married	Completed Post-secondary	â‚¦0-20,000	1.8	55	152	76	No	No	Occasionally	Last one week	Never	No	N/A
4128	1	rural	29	Male	Married	Completed Senior Secondary	â‚¦0-20,000	1.59	52	140	80	No	No	Occasionally	More than a year ago	Never	No	N/A
4129	1	rural	28	Male	Married	Completed Senior Secondary	â‚¦0-20,000	1.67	60	123	47	No	No	Daily	Yesterday	Never	No	N/A
4130	1	rural	20	Male	Married	Completed Primary School	â‚¦0-20,000	1.75	65	150	77	No	No	Occasionally	Last one week	Never	No	N/A
4131	1	rural	30	Male	Married	Completed Post-secondary	â‚¦0-20,000	1.67	73	118	69	No	No	Weekly	Last one week	Never	No	N/A
4132	1	rural	30	Male	Married	Completed Senior Secondary	â‚¦0-20,000	1.68	70	164	86	No	No	Daily	Yesterday	Never	No	N/A
4133	1	rural	29	Male	Married	Completed Junior Secondary	â‚¦0-20,000	1.72	60	159	95	Yes	No	Occasionally	Last one week	Daily	No	N/A
4134	1	rural	35	Male	Married	Completed Junior Secondary	â‚¦0-20,000	1.64	65	125	62	No	No	Occasionally	Last one week	Daily	No	N/A
4135	1	rural	30	Male	Married	Completed Senior Secondary	â‚¦0-20,000	1.78	75	117	65	No	No	Weekly	Last one week	Never	No	N/A
4136	1	rural	26	Male	Married	Completed Junior Secondary	â‚¦0-20,000	1.66	60	126	68	No	No	Occasionally	More than a year ago	Never	No	N/A
4137	1	rural	30	Male	Married	Completed Senior Secondary	â‚¦0-20,000	1.66	69	135	77	No	No	Never	N/A	Never	No	N/A
4139	38	rural	32	Male	Married	Completed Post-secondary	â‚¦0-20,000	1.64	50	115	76	No	No	Monthly	Last few months	Never	No	N/A
4140	38	rural	25	Male	Married	Completed Senior Secondary	â‚¦0-20,000	1.75	55	122	73	No	No	Never	N/A	Never	No	N/A
4141	38	rural	35	Male	Married	Completed Senior Secondary	â‚¦0-20,000	1.6	55	135	77	No	No	Occasionally	Last few months	Daily	No	N/A
4143	38	rural	32	Male	Married	Completed Junior Secondary	â‚¦0-20,000	1.65	65	119	73	No	No	Never	N/A	Never	No	N/A
4144	38	rural	26	Male	Married	Completed Post-secondary	â‚¦0-20,000	1.65	60	126	83	No	No	Never	N/A	Never	No	N/A
4146	38	rural	70	Male	Married	No education	â‚¦0-20,000	1.65	49	150	113	No	No	Occasionally	Yesterday	Daily	No	N/A
4148	38	rural	32	Male	Married	Completed Primary School	â‚¦0-20,000	1.65	55	105	61	No	No	Never	N/A	Never	No	N/A
4151	38	rural	35	Male	Married	Completed Junior Secondary	â‚¦0-20,000	1.63	65	125	85	No	No	Weekly	Last one week	Weekly	No	N/A
4152	38	rural	27	Male	Married	Completed Senior Secondary	â‚¦0-20,000	1.7	80	112	60	No	No	Never	N/A	Never	No	N/A
4153	38	rural	39	Male	Married	Completed Senior Secondary	â‚¦0-20,000	1.6	50	107	78	No	No	Occasionally	Yesterday	Never	No	N/A
4154	38	rural	45	Male	Married	Completed Primary School	â‚¦0-20,000	1.65	60	113	67	Yes	Yes	Weekly	Last few months	Weekly	No	N/A
4155	38	rural	32	Male	Married	Completed Senior Secondary	â‚¦0-20,000	1.65	60	120	63	No	No	Never	N/A	Never	No	N/A
4156	38	rural	37	Male	Married	Completed Post-secondary	â‚¦20,001-50,000	1.7	84	112	77	No	No	Weekly	Last one week	Never	No	N/A
4157	38	rural	37	Male	Married	Completed Post-secondary	â‚¦20,001-50,000	1.7	65	99	66	Yes	No	Never	N/A	Never	No	N/A
4158	38	rural	48	Male	Married	Completed Primary School	â‚¦0-20,000	1.8	80	112	58	No	No	Never	N/A	Never	No	N/A
4159	38	rural	26	Male	Married	Completed Senior Secondary	â‚¦0-20,000	1.65	85	134	114	No	No	Occasionally	Yesterday	Daily	No	N/A
4160	38	rural	27	Male	Married	Completed Junior Secondary	â‚¦0-20,000	1.65	70	105	66	No	No	Daily	Last one week	Never	No	N/A
4161	41	rural	25	Male	Married	Completed Primary School	â‚¦0-20,000	1.55	50	106	76	No	No	Daily	Yesterday	Daily	No	N/A
4162	41	rural	34	Male	Married	Some Post-secondary	â‚¦20,001-50,000	1.72	68	149	86	No	No	Weekly	Yesterday	Never	No	N/A
4164	41	rural	40	Male	Married	Completed Primary School	â‚¦0-20,000	1.6	55	145	83	No	No	Daily	Yesterday	Never	No	N/A
4165	41	rural	35	Male	Married	Completed Senior Secondary	â‚¦0-20,000	1.67	58	123	62	No	No	Daily	Yesterday	Daily	No	N/A
4166	41	rural	28	Male	Married	Completed Junior Secondary	â‚¦0-20,000	1.61	63	147	59	No	No	Monthly	Last one week	Monthly	No	N/A
4167	31	rural	32	Male	Married	Completed Post-secondary	â‚¦20,001-50,000	1.63	51	108	74	No	No	Occasionally	Last few months	Never	No	N/A
4168	41	rural	76	Male	Married	No education	â‚¦20,001-50,000	1.65	57	111	64	No	No	Never	N/A	Never	No	N/A
4169	41	rural	31	Male	Married	Completed Junior Secondary	â‚¦0-20,000	1.63	67	110	67	No	No	Never	N/A	Never	No	N/A
4170	31	rural	43	Male	Married	Completed Primary School	â‚¦0-20,000	1.61	59	104	64	No	No	Occasionally	Yesterday	Daily	No	N/A
4180	38	rural	30	Male	Married	Completed Junior Secondary	â‚¦0-20,000	1.7	75	122	82	No	No	Never	N/A	Never	No	N/A
4192	29	rural	27	Male	Married	Completed Senior Secondary	â‚¦0-20,000	1.6	71	142	93	No	No	Daily	Yesterday	Never	No	N/A
4195	30	rural	70	Male	Married	No education	â‚¦0-20,000	1.6	60	82	70	No	No	Daily	Yesterday	Daily	No	N/A
4196	29	rural	25	Male	Married	Completed Junior Secondary	â‚¦20,001-50,000	1.7	70	148	73	No	No	Never	N/A	Never	No	N/A
4256	27	rural	32	Male	Married	Completed Junior Secondary	â‚¦0-20,000	1.6	50	110	59	No	No	Occasionally	Last few months	Never	Yes	Snuff
4321	41	rural	27	Male	Married	Completed Senior Secondary	â‚¦0-20,000	1.6	60	140	80	No	No	Never	N/A	Never	No	N/A
4322	31	rural	35	Male	Married	Completed Primary School	â‚¦20,001-50,000	1.58	55	106	67	No	No	Occasionally	Last one week	Occasionally	No	N/A
4323	41	rural	17	Male	Married	Completed Junior Secondary	â‚¦0-20,000	1.63	59	142	107	No	No	Never	N/A	Never	No	N/A
4324	31	rural	40	Male	Married	Completed Senior Secondary	â‚¦0-20,000	1.74	62	134	83	No	No	Never	N/A	Never	No	N/A
4325	31	rural	25	Male	Married	Completed Senior Secondary	â‚¦0-20,000	1.78	62	129	71	No	No	Never	N/A	Never	No	N/A
4327	41	rural	32	Male	Married	Completed Senior Secondary	â‚¦20,001-50,000	1.55	58	128	80	No	No	Occasionally	Last one week	Never	No	N/A
4328	31	rural	30	Male	Married	Completed Senior Secondary	â‚¦0-20,000	1.62	59	120	79	No	No	Never	N/A	Daily	No	N/A
4347	31	rural	27	Male	Married	Completed Junior Secondary	â‚¦0-20,000	1.71	63	112	68	No	No	Occasionally	Last one week	Never	No	N/A
4348	31	rural	38	Male	Married	Some Post-secondary	â‚¦20,001-50,000	1.77	73	131	85	No	No	Occasionally	Yesterday	Never	No	N/A
4349	31	rural	42	Male	Married	Completed Junior Secondary	â‚¦0-20,000	1.64	57	126	76	No	No	Monthly	Last one week	Never	No	N/A
4350	31	rural	29	Male	Married	Completed Senior Secondary	â‚¦0-20,000	1.86	72	110	67	No	No	Occasionally	Last one week	Daily	No	N/A
4351	31	rural	29	Male	Married	Completed Senior Secondary	â‚¦0-20,000	1.62	57	114	66	No	No	Occasionally	Yesterday	Daily	No	N/A
4352	31	rural	35	Male	Married	Completed Primary School	â‚¦20,001-50,000	1.79	72	132	85	No	No	Occasionally	Last one week	Daily	No	N/A
4353	31	rural	26	Male	Married	Completed Junior Secondary	â‚¦50,001-100,000	1.78	63	143	77	No	No	Never	N/A	Daily	No	N/A
4357	31	rural	23	Male	Married	Completed Junior Secondary	â‚¦0-20,000	1.61	70	135	83	No	No	Occasionally	Yesterday	Never	No	N/A
4358	31	rural	34	Male	Married	Completed Senior Secondary	â‚¦0-20,000	1.71	57	102	57	No	No	Never	N/A	Daily	No	N/A
4359	31	rural	30	Male	Married	Completed Junior Secondary	â‚¦0-20,000	1.79	69	130	72	No	No	Occasionally	Yesterday	Occasionally	No	N/A
4360	31	rural	18	Male	Married	Completed Senior Secondary	â‚¦0-20,000	1.62	54	112	66	No	No	Never	N/A	Never	No	N/A
4361	31	rural	35	Male	Married	Some Post-secondary	â‚¦0-20,000	1.81	70	117	68	No	No	Occasionally	Last few months	Daily	Yes	Indian Hemp
4362	41	rural	33	Male	Married	Completed Senior Secondary	â‚¦0-20,000	1.6	51	140	90	No	No	Weekly	Last one week	Never	No	N/A
4384	38	rural	35	Male	Married	Completed Senior Secondary	â‚¦0-20,000	1.7	65	136	63	No	No	Occasionally	Yesterday	Daily	No	N/A
4385	38	rural	45	Male	Married	Completed Junior Secondary	â‚¦0-20,000	1.6	66	111	74	No	No	Daily	Last one week	Daily	No	N/A
4398	38	rural	30	Male	Married	Completed Junior Secondary	â‚¦0-20,000	1.6	55	126	76	No	No	Never	N/A	Never	No	N/A
4399	38	rural	24	Male	Married	No education	â‚¦0-20,000	1.75	70	137	77	No	No	Never	N/A	Daily	No	N/A
4401	38	rural	30	Male	Married	Completed Primary School	â‚¦0-20,000	1.55	50	156	97	Yes	Yes	Never	N/A	Never	No	N/A
4403	38	rural	25	Male	Married	Completed Senior Secondary	â‚¦0-20,000	1.6	60	142	67	No	No	Occasionally	Last few months	Never	No	N/A
4404	41	rural	32	Male	Married	Completed Senior Secondary	â‚¦0-20,000	1.6	61	118	73	No	No	Never	N/A	Never	No	N/A
4407	41	rural	45	Male	Married	Completed Junior Secondary	â‚¦0-20,000	1.6	49	145	95	No	No	Never	N/A	Daily	No	N/A
4409	41	rural	35	Male	Married	Completed Senior Secondary	â‚¦0-20,000	1.5	63	159	85	No	No	Daily	Last one week	Daily	No	N/A
4411	41	rural	26	Male	Married	No education	â‚¦0-20,000	1.6	60	120	70	No	No	Never	N/A	Never	No	N/A
4412	41	rural	22	Male	Married	Completed Junior Secondary	â‚¦0-20,000	1.6	57	136	83	No	No	Never	N/A	Never	No	N/A
4413	41	rural	25	Male	Married	Completed Primary School	â‚¦0-20,000	1.6	60	136	84	No	No	Never	N/A	Never	No	N/A
4414	41	rural	36	Male	Married	Completed Senior Secondary	â‚¦0-20,000	1.7	70	144	95	No	No	Never	N/A	Never	No	N/A
4415	41	rural	45	Male	Married	No education	â‚¦0-20,000	1.7	66	118	76	No	No	Weekly	Last one week	Daily	No	N/A
4419	41	rural	25	Male	Married	Completed Junior Secondary	â‚¦20,001-50,000	1.5	73	138	85	No	No	Daily	Last one week	Never	No	N/A
4443	41	rural	25	Male	Married	Completed Primary School	â‚¦0-20,000	1.6	55	124	76	No	No	Never	N/A	Daily	Yes	Indian Hemp
4444	41	rural	25	Male	Married	Completed Junior Secondary	â‚¦0-20,000	1.6	60	143	80	No	No	Weekly	Last one week	Never	No	N/A
4445	41	rural	31	Male	Married	Completed Senior Secondary	â‚¦0-20,000	1.6	67	117	71	No	No	Never	N/A	Never	No	N/A
4446	41	rural	28	Male	Married	Completed Junior Secondary	â‚¦0-20,000	1.7	75	134	70	No	No	Never	N/A	Never	No	N/A
4447	41	rural	20	Male	Married	Completed Senior Secondary	â‚¦0-20,000	1.6	62	137	70	No	No	Never	N/A	Never	No	N/A
4448	41	rural	32	Male	Married	Completed Senior Secondary	â‚¦0-20,000	1.5	72	135	72	No	No	Occasionally	Last few months	Never	No	N/A
4449	41	rural	30	Male	Married	Completed Primary School	â‚¦0-20,000	1.6	75	155	90	No	No	Daily	Yesterday	Daily	No	N/A
4450	41	rural	40	Male	Married	Completed Post-secondary	â‚¦0-20,000	1.5	46	117	75	No	No	Occasionally	More than a year ago	Daily	No	N/A
4493	9	rural	45	Male	Married	Completed Junior Secondary	â‚¦0-20,000	1.6	70	130	87	No	No	Never	N/A	Never	No	N/A
4494	9	rural	46	Male	Married	Completed Senior Secondary	â‚¦0-20,000	1.5	65	182	120	No	No	Occasionally	Yesterday	Never	No	N/A
4495	9	rural	25	Male	Married	Completed Junior Secondary	â‚¦0-20,000	1.67	60	172	105	No	No	Weekly	Yesterday	Daily	No	N/A
4496	9	rural	20	Male	Married	Completed Junior Secondary	â‚¦0-20,000	1.7	64	129	77	No	No	Never	N/A	Never	No	N/A
4497	9	rural	34	Male	Married	Completed Senior Secondary	â‚¦0-20,000	1.7	63	134	76	No	No	Never	N/A	Never	No	N/A
4498	9	rural	52	Male	Married	Some Post-secondary	â‚¦0-20,000	1.55	60	126	80	No	No	Occasionally	Last one week	Never	No	N/A
4499	9	rural	38	Male	Married	Some Post-secondary	â‚¦0-20,000	1.55	52	136	84	No	No	Weekly	Last one week	Never	No	N/A
4500	9	rural	27	Male	Married	Some Post-secondary	â‚¦0-20,000	1.6	62	113	67	No	No	Weekly	Last one week	Never	No	N/A
4501	9	rural	25	Male	Married	Completed Junior Secondary	â‚¦0-20,000	1.5	59	138	90	No	No	Never	N/A	Daily	No	N/A
4502	9	rural	33	Male	Married	Completed Senior Secondary	â‚¦0-20,000	1.6	60	127	78	No	No	Never	N/A	Never	No	N/A
4529	9	rural	34	Male	Married	No education	â‚¦0-20,000	1.69	61	125	74	No	No	Never	N/A	Daily	No	N/A
4530	9	rural	25	Male	Married	Completed Senior Secondary	â‚¦0-20,000	1.64	61	133	75	No	No	Never	N/A	Never	No	N/A
4531	9	rural	43	Male	Married	Completed Senior Secondary	â‚¦0-20,000	1.55	71	148	88	No	No	Occasionally	Last one week	Occasionally	No	N/A
4532	9	rural	35	Male	Married	Completed Senior Secondary	â‚¦0-20,000	1.57	62	114	70	No	No	Occasionally	Yesterday	Never	No	N/A
4533	9	rural	45	Male	Married	Completed Primary School	â‚¦0-20,000	1.61	60	119	78	No	No	Occasionally	Last one week	Never	No	N/A
4534	9	rural	22	Male	Married	Completed Junior Secondary	â‚¦0-20,000	1.71	61	120	63	No	No	Occasionally	More than a year ago	Daily	No	N/A
4535	9	rural	30	Male	Married	Completed Senior Secondary	â‚¦0-20,000	1.7	72	145	87	No	No	Occasionally	More than a year ago	Never	No	N/A
4536	9	rural	26	Male	Married	Completed Senior Secondary	â‚¦0-20,000	1.66	74	129	79	No	No	Never	N/A	Never	No	N/A
4537	9	rural	31	Male	Married	Completed Senior Secondary	â‚¦0-20,000	1.68	80	111	67	No	No	Occasionally	Last one week	Never	No	N/A
4538	1	rural	47	Male	Married	Completed Primary School	â‚¦0-20,000	1.53	62	113	78	No	No	Weekly	Last one week	Never	No	N/A
4539	9	rural	26	Male	Married	Completed Senior Secondary	â‚¦0-20,000	1.65	65	197	81	No	No	Weekly	Last one week	Never	No	N/A
4540	9	rural	38	Male	Married	Completed Junior Secondary	â‚¦0-20,000	1.73	100	120	78	No	No	Weekly	Yesterday	Daily	No	N/A
4541	9	rural	25	Male	Married	Completed Junior Secondary	â‚¦0-20,000	1.68	60	114	62	No	No	Never	N/A	Daily	No	N/A
4542	9	rural	21	Male	Married	Completed Junior Secondary	â‚¦0-20,000	1.6	58	118	71	No	No	Never	N/A	Daily	No	N/A
4543	9	rural	42	Male	Married	Completed Junior Secondary	â‚¦0-20,000	1.68	63	115	73	No	No	Daily	Yesterday	Daily	No	N/A
4544	9	rural	24	Male	Married	No education	â‚¦0-20,000	1.65	60	138	71	No	No	Never	N/A	Daily	No	N/A
4545	9	rural	42	Male	Married	Completed Post-secondary	â‚¦0-20,000	1.55	53	107	66	No	No	Never	N/A	Never	No	N/A
4546	9	rural	30	Male	Married	No education	â‚¦0-20,000	1.67	62	155	86	No	No	Never	N/A	Never	No	N/A
4547	9	rural	28	Male	Married	Completed Primary School	â‚¦20,001-50,000	1.7	70	116	78	No	No	Weekly	Last one week	Never	No	N/A
4548	9	rural	26	Male	Married	Some Post-secondary	â‚¦0-20,000	1.69	69	129	68	No	No	Never	N/A	Never	No	N/A
4550	9	rural	42	Male	Married	Some Post-secondary	â‚¦0-20,000	1.7	62	145	67	No	No	Occasionally	Last one week	Never	No	N/A
4594	12	rural	40	Male	Married	Completed Primary School	â‚¦0-20,000	1.65	71	128	77	Yes	Yes	Occasionally	Yesterday	Daily	No	N/A
4595	12	rural	32	Male	Married	Completed Primary School	â‚¦0-20,000	1.6	50	120	75	No	No	Never	N/A	Never	No	N/A
4596	12	rural	27	Male	Married	Completed Senior Secondary	â‚¦0-20,000	1.6	60	115	75	No	No	Never	N/A	Never	No	N/A
4597	12	rural	75	Male	Married	Completed Primary School	â‚¦0-20,000	1.6	65	133	55	No	No	Occasionally	Last few months	Never	No	N/A
4598	12	rural	80	Male	Married	No education	â‚¦0-20,000	1.7	70	120	90	Yes	No	Occasionally	Yesterday	Daily	No	N/A
4599	12	rural	30	Male	Married	Completed Primary School	â‚¦0-20,000	1.7	63	125	87	No	No	Occasionally	Yesterday	Daily	No	N/A
4621	21	rural	26	Male	Married	No education	â‚¦0-20,000	1.73	69	156	96	No	No	Never	N/A	Occasionally	No	N/A
4641	19	rural	32	Male	Married	Completed Senior Secondary	â‚¦0-20,000	1.76	58	104	67	No	No	Occasionally	Last one week	Never	No	N/A
4642	21	rural	34	Male	Married	Some Post-secondary	â‚¦0-20,000	1.82	71	133	64	No	No	Occasionally	Last few months	Occasionally	No	N/A
4643	21	rural	35	Male	Married	Completed Post-secondary	â‚¦0-20,000	1.7	57	96	64	No	No	Never	N/A	Never	No	N/A
4644	19	rural	38	Male	Married	Completed Post-secondary	â‚¦0-20,000	1.76	81	135	80	No	No	Occasionally	Last few months	Never	No	N/A
4645	21	rural	37	Male	Married	Completed Post-secondary	â‚¦0-20,000	1.55	62	142	82	No	No	Daily	Yesterday	Daily	No	N/A
4646	21	rural	49	Male	Married	Completed Primary School	â‚¦20,001-50,000	1.66	90	152	89	No	No	Daily	Yesterday	Never	No	N/A
4648	20	rural	22	Male	Married	Completed Senior Secondary	â‚¦50,001-100,000	1.75	64	120	68	No	No	Monthly	More than a year ago	Occasionally	No	N/A
4649	20	rural	31	Male	Married	Completed Senior Secondary	â‚¦0-20,000	1.6	55	117	65	No	No	Daily	Yesterday	Daily	No	N/A
4656	21	rural	27	Male	Married	Completed Junior Secondary	â‚¦0-20,000	1.61	58	138	77	No	No	Occasionally	Yesterday	Never	Yes	Snuff
4661	20	rural	31	Male	Married	Completed Primary School	â‚¦0-20,000	1.7	60	131	81	No	No	Never	N/A	Daily	No	N/A
4673	30	rural	35	Male	Married	Completed Primary School	â‚¦0-20,000	1.74	609	142	91	No	No	Never	N/A	Never	No	N/A
4675	29	rural	35	Male	Married	Completed Primary School	â‚¦0-20,000	1.53	50	100	68	No	No	Weekly	Last one week	Never	No	N/A
4676	29	rural	25	Male	Married	Completed Primary School	â‚¦20,001-50,000	1.69	49	121	65	No	No	Weekly	Last few months	Daily	Yes	Snuff
4677	29	rural	34	Male	Married	Completed Junior Secondary	â‚¦20,001-50,000	1.67	69	132	79	No	No	Occasionally	Last one week	Never	No	N/A
4678	29	rural	22	Male	Married	Completed Junior Secondary	â‚¦0-20,000	1.6	55	149	60	No	No	Daily	Yesterday	Never	No	N/A
4679	29	rural	43	Male	Married	Completed Senior Secondary	â‚¦0-20,000	1.87	72	112	79	No	No	Monthly	Last few months	Never	No	N/A
4680	30	rural	31	Male	Married	Completed Junior Secondary	â‚¦0-20,000	1.66	68	111	50	No	No	Monthly	Last one week	Daily	No	N/A
4681	30	rural	31	Male	Married	Some Post-secondary	â‚¦20,001-50,000	1.48	50	104	68	No	No	Never	N/A	Never	No	NA
4682	29	rural	40	Male	Married	Completed Primary School	â‚¦50,001-100,000	1.56	46	141	99	No	No	Daily	Yesterday	Daily	No	N/A
4683	29	rural	28	Male	Married	Completed Junior Secondary	â‚¦0-20,000	1.74	65	143	62	No	No	Daily	Last one week	Daily	No	N/A
4684	27	rural	34	Male	Married	Completed Post-secondary	â‚¦0-20,000	1.63	62	123	81	No	No	Occasionally	Last few months	Never	No	N/A
4685	27	rural	23	Male	Married	Completed Junior Secondary	â‚¦0-20,000	1.73	60	112	70	No	No	Occasionally	Last few months	Never	No	N/A
4686	29	rural	41	Male	Married	Completed Primary School	â‚¦0-20,000	1.55	61	130	78	No	No	Occasionally	Last one week	Daily	Yes	Stuff
4687	29	rural	18	Male	Married	No education	â‚¦0-20,000	1.7	69	129	73	No	No	Never	N/A	Never	No	N/A
4688	29	rural	25	Male	Married	Completed Junior Secondary	â‚¦0-20,000	1.57	60	140	70	No	No	Occasionally	Last one week	Daily	No	N/A
4689	29	rural	22	Male	Married	Completed Senior Secondary	â‚¦0-20,000	1.6	65	124	79	No	No	Occasionally	Last one month	Never	No	N/A
4690	30	rural	33	Male	Married	Completed Primary School	â‚¦0-20,000	1.61	52	132	71	No	No	Never	N/A	Never	No	NA
4691	29	rural	67	Male	Married	Some Post-secondary	â‚¦0-20,000	1.53	61	152	77	No	No	Never	N/A	Never	No	N/A
4692	29	rural	29	Male	Married	Completed Senior Secondary	Above â‚¦100,001	1.7	65	153	79	No	No	Weekly	Yesterday	Never	No	N/A
4693	27	rural	45	Male	Married	Completed Junior Secondary	â‚¦0-20,000	1.58	59	109	66	No	No	Occasionally	Last one week	Never	No	N/A
4694	29	rural	20	Male	Married	Some Post-secondary	â‚¦0-20,000	1.57	60	126	66	No	No	Never	N/A	Never	No	N/A
4696	29	rural	35	Male	Married	Completed Senior Secondary	â‚¦0-20,000	1.71	70	158	87	No	No	Never	N/A	Never	No	N/A
4697	30	rural	20	Male	Married	Completed Primary School	â‚¦0-20,000	1.66	53	138	75	No	No	Never	N/A	Never	No	N/A
4698	27	rural	28	Male	Married	Completed Senior Secondary	â‚¦0-20,000	1.66	60	145	83	No	No	Occasionally	Yesterday	Never	No	N/A
4699	30	rural	39	Male	Married	Completed Primary School	â‚¦0-20,000	1.63	50	106	66	No	No	Occasionally	Yesterday	Daily	No	NA
4700	29	rural	20	Male	Married	Completed Junior Secondary	â‚¦0-20,000	1.64	58	145	80	No	No	Daily	Yesterday	Daily	No	N/A
4701	30	rural	47	Male	Married	Completed Primary School	â‚¦0-20,000	1.6	50	118	71	Yes	No	Occasionally	Last few months	Never	No	N/A
4709	51	rural	36	Male	Married	Completed Post-secondary	â‚¦0-20,000	1.54	45	120	82	No	No	Occasionally	Last one week	Never	No	NA
4710	51	rural	27	Male	Married	Completed Senior Secondary	â‚¦0-20,000	1.7	56	133	89	No	No	Daily	Yesterday	Never	No	N/A
4711	51	rural	25	Male	Married	Completed Post-secondary	â‚¦0-20,000	1.9	64	101	59	No	No	Never	N/A	Never	No	NA
4723	49	rural	29	Male	Married	Completed Junior Secondary	â‚¦0-20,000	1.62	56	130	81	No	No	Occasionally	Last one month	Never	No	N/A
4724	49	rural	28	Male	Married	Some Post-secondary	â‚¦20,001-50,000	1.61	58	126	70	No	No	Occasionally	Yesterday	Never	No	NA
4725	49	rural	47	Male	Married	Completed Senior Secondary	â‚¦0-20,000	1.78	90	141	81	No	No	Occasionally	Yesterday	Never	No	NA
4726	49	rural	40	Male	Married	Completed Senior Secondary	â‚¦0-20,000	1.63	53	133	78	No	No	Occasionally	Last one month	Never	No	NA
4727	49	rural	20	Male	Married	Completed Primary School	â‚¦0-20,000	1.55	52	143	72	No	No	Never	N/A	Never	Yes	Snuff
4728	49	rural	22	Male	Married	Completed Senior Secondary	â‚¦0-20,000	1.68	62	116	72	No	No	Never	N/A	Never	No	NA
4729	49	rural	21	Male	Married	Completed Senior Secondary	Above â‚¦100,001	1.62	49	103	64	No	No	Never	N/A	Never	No	NA
4730	49	rural	33	Male	Married	Completed Senior Secondary	â‚¦0-20,000	1.74	55	127	72	No	No	Never	N/A	Never	No	NA
4731	49	rural	25	Male	Married	Completed Senior Secondary	â‚¦0-20,000	1.68	62	103	67	No	No	Monthly	Yesterday	Daily	No	NA
4732	49	rural	34	Male	Married	Completed Primary School	â‚¦0-20,000	1.8	56	130	83	No	No	Occasionally	Yesterday	Daily	No	NA
4733	51	rural	33	Male	Married	Completed Senior Secondary	â‚¦0-20,000	1.78	77	161	67	No	No	Occasionally	More than a year ago	Never	No	N/A
4734	49	rural	27	Male	Married	Completed Junior Secondary	â‚¦0-20,000	1.62	49	95	60	No	No	Never	N/A	Never	Yes	Snuff
4735	49	rural	57	Male	Married	No education	â‚¦0-20,000	1.68	59	107	70	No	No	Daily	Yesterday	Daily	No	NA
4736	51	rural	20	Male	Married	Completed Junior Secondary	â‚¦0-20,000	1.78	90	125	60	No	No	Weekly	Last one week	Never	No	N/A
4737	51	rural	47	Male	Married	Completed Post-secondary	â‚¦20,001-50,000	1.7	90	137	99	No	No	Occasionally	Last one week	Never	No	NA
4738	51	rural	40	Male	Married	Completed Senior Secondary	â‚¦0-20,000	1.7	105	142	84	No	No	Weekly	Yesterday	Daily	No	NA
4740	27	rural	25	Male	Married	Completed Junior Secondary	â‚¦0-20,000	1.53	59	100	70	No	No	Weekly	Last one week	Daily	Yes	Tramadol
4741	27	rural	35	Male	Married	Completed Primary School	â‚¦20,001-50,000	1.72	64	116	75	No	No	Occasionally	Yesterday	Never	No	NA
4742	27	rural	32	Male	Married	Completed Junior Secondary	â‚¦0-20,000	1.58	48	110	80	No	No	Never	N/A	Never	No	NA
4767	30	rural	23	Male	Married	Completed Senior Secondary	â‚¦0-20,000	1.69	61	128	63	No	No	Weekly	Last one month	Never	No	N/A
4775	30	rural	35	Male	Married	Completed Senior Secondary	â‚¦20,001-50,000	1.58	51	120	86	No	No	Weekly	Yesterday	Never	Yes	Snuff
4796	30	rural	24	Male	Married	Completed Junior Secondary	â‚¦0-20,000	1.7	70	133	62	No	No	Weekly	Last one week	Never	No	NA
4813	49	rural	21	Male	Married	Completed Senior Secondary	â‚¦0-20,000	1.67	67	136	70	No	No	Monthly	Last one month	Never	No	NA
4814	30	rural	24	Male	Married	Completed Junior Secondary	â‚¦20,001-50,000	1.62	53	129	82	No	No	Monthly	Last few months	Never	No	NA
4815	27	rural	41	Male	Married	Completed Primary School	â‚¦0-20,000	1.72	64	120	80	No	No	Occasionally	Yesterday	Never	No	NA
4816	51	rural	25	Male	Married	Completed Post-secondary	â‚¦20,001-50,000	1.74	64	136	82	No	No	Never	N/A	Never	No	N/A
4817	30	rural	32	Male	Married	Completed Junior Secondary	â‚¦0-20,000	1.69	65	111	53	No	No	Never	N/A	Never	No	NA
4818	30	rural	28	Male	Married	Completed Junior Secondary	â‚¦0-20,000	1.69	60	114	68	No	No	Monthly	Last few months	Weekly	No	N/A
4821	30	rural	22	Male	Married	Completed Junior Secondary	â‚¦0-20,000	1.73	66	103	57	No	No	Never	N/A	Daily	No	N/A
4822	30	rural	22	Male	Married	Completed Post-secondary	â‚¦0-20,000	1.75	73	132	78	No	No	Weekly	Yesterday	Never	No	N/A
4823	27	rural	32	Male	Married	Completed Junior Secondary	â‚¦0-20,000	1.55	57	100	66	No	No	Occasionally	Last one month	Daily	No	NA
4824	30	rural	35	Male	Married	Completed Senior Secondary	â‚¦50,001-100,000	1.72	57	115	78	No	No	Weekly	Last one week	Never	No	NA
4825	30	rural	45	Male	Married	Completed Junior Secondary	â‚¦0-20,000	1.65	59	109	72	No	No	Occasionally	Yesterday	Never	No	N/A
4826	30	rural	29	Male	Married	Completed Post-secondary	Above â‚¦100,001	1.65	60	112	70	No	No	Weekly	Yesterday	Occasionally	No	NA
4827	30	rural	50	Male	Married	Completed Primary School	â‚¦0-20,000	1.72	58	100	68	Yes	No	Daily	Yesterday	Daily	No	N/A
4842	1	rural	20	Male	Married	Completed Senior Secondary	â‚¦0-20,000	1.52	50	111	73	No	No	Never	N/A	Never	No	N/A
4843	1	rural	26	Male	Married	Completed Senior Secondary	â‚¦0-20,000	1.55	53	117	67	No	No	Occasionally	Yesterday	Never	No	N/A
4844	1	rural	23	Male	Married	Completed Senior Secondary	â‚¦0-20,000	1.7	64	158	104	No	No	Never	N/A	Never	No	N/A
4845	1	rural	20	Male	Married	Completed Junior Secondary	â‚¦0-20,000	1.54	45	125	75	No	No	Never	N/A	Never	No	N/A
4846	1	rural	26	Male	Married	Completed Junior Secondary	â‚¦0-20,000	1.61	60	129	75	No	No	Never	N/A	Daily	No	N/A
4847	1	rural	33	Male	Married	Completed Post-secondary	â‚¦0-20,000	1.74	73	114	77	No	No	Monthly	Last one week	Never	No	N/A
4868	15	semi-urban	46	Male	Married	Completed Senior Secondary	â‚¦0-20,000	1.65	69	127	78	No	No	Never	N/A	Never	No	N/A
4869	15	semi-urban	35	Male	Married	Completed Post-secondary	â‚¦0-20,000	1.75	74	139	90	No	No	Never	N/A	Daily	No	N/A
4870	15	semi-urban	40	Male	Married	No education	â‚¦0-20,000	1.7	74	119	90	No	No	Weekly	Last one week	Daily	No	N/A
4871	15	semi-urban	20	Male	Married	Completed Senior Secondary	â‚¦0-20,000	1.7	66	115	67	No	No	Occasionally	Last one week	Never	No	N/A
4872	17	semi-urban	43	Male	Married	Completed Post-secondary	â‚¦20,001-50,000	1.66	69	112	60	No	No	Occasionally	Last one week	Occasionally	No	N/A
4873	15	semi-urban	35	Male	Married	Some Post-secondary	â‚¦0-20,000	1.64	69	116	78	No	No	Occasionally	Yesterday	Never	No	N/A
4874	48	semi-urban	51	Male	Married	Completed Senior Secondary	â‚¦0-20,000	1.6	69	200	136	Yes	No	Occasionally	Yesterday	Occasionally	No	N/A
4875	17	semi-urban	37	Male	Married	Completed Senior Secondary	â‚¦20,001-50,000	1.71	63	121	73	No	Yes	Weekly	Last few months	Never	No	N/A
4876	17	semi-urban	25	Male	Married	Completed Senior Secondary	â‚¦20,001-50,000	1.6	54	120	70	No	No	Never	N/A	Never	No	N/A
4926	41	rural	37	Male	Married	Completed Senior Secondary	â‚¦0-20,000	1.66	64	147	86	No	No	Occasionally	Last few months	Never	No	N/A
4937	41	rural	26	Male	Married	Some Post-secondary	â‚¦0-20,000	1.7	61	135	76	No	No	Never	N/A	Never	No	N/A
4947	31	rural	29	Male	Married	No education	â‚¦0-20,000	1.62	64	124	75	No	No	Daily	Yesterday	Daily	No	N/A
4948	41	rural	38	Male	Married	Completed Post-secondary	â‚¦20,001-50,000	1.57	79	145	85	No	No	Weekly	Yesterday	Never	No	N/A
4949	31	rural	50	Male	Married	Completed Primary School	â‚¦0-20,000	1.7	52	139	92	No	No	Weekly	Last one week	Daily	No	N/A
4950	41	rural	64	Male	Married	Completed Junior Secondary	â‚¦0-20,000	1.6	41	113	80	Yes	No	Never	N/A	Daily	Yes	Weed
4951	31	rural	48	Male	Married	Completed Junior Secondary	â‚¦0-20,000	1.6	80	125	82	No	No	Monthly	Last one week	Never	No	N/A
4952	41	rural	30	Male	Married	Completed Senior Secondary	â‚¦0-20,000	1.65	62	145	91	No	No	Weekly	Last one week	Weekly	No	N/A
4953	31	rural	26	Male	Married	Completed Junior Secondary	â‚¦20,001-50,000	1.62	82	151	98	No	No	Daily	Yesterday	Daily	No	N/A
4954	41	rural	41	Male	Married	Completed Post-secondary	â‚¦50,001-100,000	1.7	59	112	79	No	No	Daily	Last one week	Never	No	N/A
4955	41	rural	40	Male	Married	No education	â‚¦0-20,000	1.62	64	142	78	No	No	Never	N/A	Never	No	N/A
4956	31	rural	30	Male	Married	Completed Junior Secondary	â‚¦0-20,000	1.72	69	119	82	No	No	Occasionally	Yesterday	Daily	No	N/A
4957	31	rural	30	Male	Married	Completed Junior Secondary	â‚¦20,001-50,000	1.7	68	135	80	No	No	Occasionally	Last few months	Daily	No	N/A
4958	41	rural	52	Male	Married	Completed Primary School	â‚¦0-20,000	1.61	50	179	87	No	No	Occasionally	Last few months	Daily	No	N/A
4959	31	rural	25	Male	Married	No education	â‚¦0-20,000	1.63	58	134	83	No	No	Occasionally	Last one week	Daily	Yes	Weed
4960	31	rural	20	Male	Married	Completed Primary School	â‚¦0-20,000	1.64	59	133	87	No	No	Weekly	Yesterday	Never	No	N/A
4961	31	rural	30	Male	Married	Completed Primary School	â‚¦0-20,000	1.71	61	131	91	No	No	Daily	Yesterday	Never	No	N/A
4963	1	rural	49	Male	Married	Completed Post-secondary	â‚¦0-20,000	1.67	74	129	87	No	No	Daily	Yesterday	Occasionally	No	N/A
4964	9	rural	35	Male	Married	Completed Junior Secondary	â‚¦0-20,000	1.58	50	124	78	No	No	Weekly	Last one week	Never	No	N/A
4965	9	rural	38	Male	Married	Some Post-secondary	â‚¦0-20,000	1.6	58	128	71	No	No	Occasionally	Last one week	Never	No	N/A
4966	9	rural	42	Male	Married	Completed Primary School	â‚¦0-20,000	1.55	57	106	69	No	No	Never	N/A	Never	No	N/A
4967	9	rural	23	Male	Married	Completed Senior Secondary	â‚¦0-20,000	1.68	64	130	76	No	No	Never	N/A	Never	No	N/A
4968	1	rural	25	Male	Married	Completed Senior Secondary	â‚¦0-20,000	1.62	50	133	85	No	No	Never	N/A	Never	No	N/A
4969	9	rural	26	Male	Married	Some Post-secondary	â‚¦0-20,000	1.7	65	125	79	No	No	Never	N/A	Never	No	N/A
4970	9	rural	36	Male	Married	Some Post-secondary	â‚¦0-20,000	1.69	64	116	67	No	No	Daily	Yesterday	Never	No	N/A
4971	9	rural	45	Male	Married	Completed Primary School	â‚¦0-20,000	1.65	60	132	80	No	No	Weekly	Last one week	Daily	No	N/A
4976	9	rural	49	Male	Married	Completed Senior Secondary	â‚¦0-20,000	1.57	65	125	80	No	No	Occasionally	Yesterday	Never	No	N/A
4977	9	rural	25	Male	Married	Completed Senior Secondary	â‚¦0-20,000	1.68	57	129	86	No	No	Weekly	Last one week	Never	No	N/A
4978	9	rural	25	Male	Married	Completed Junior Secondary	â‚¦0-20,000	1.55	60	156	92	No	No	Weekly	Yesterday	Never	No	N/A
4979	9	rural	35	Male	Married	Completed Senior Secondary	â‚¦0-20,000	1.75	70	121	76	No	No	Weekly	Last one week	Never	No	N/A
4980	9	rural	26	Male	Married	Some Post-secondary	â‚¦0-20,000	1.7	68	131	80	No	No	Occasionally	Last one week	Never	No	N/A
4981	9	rural	52	Male	Married	Completed Primary School	â‚¦0-20,000	1.7	66	151	97	No	No	Daily	Yesterday	Daily	No	N/A
5003	38	rural	34	Male	Married	Completed Junior Secondary	â‚¦0-20,000	1.7	60	103	68	No	No	Weekly	Last one week	Weekly	No	N/A
5004	38	rural	20	Male	Married	Completed Senior Secondary	â‚¦0-20,000	1.75	68	121	51	No	No	Never	N/A	Never	No	N/A
5005	38	rural	29	Male	Married	No education	â‚¦0-20,000	1.75	55	134	86	No	No	Occasionally	Last one week	Occasionally	No	N/A
5006	31	rural	28	Male	Married	Completed Primary School	â‚¦20,001-50,000	1.66	53	119	75	No	No	Occasionally	More than a year ago	Daily	No	N/A
5008	38	rural	28	Male	Married	Some Post-secondary	â‚¦20,001-50,000	1.6	68	118	71	No	No	Never	N/A	Never	No	N/A
5010	38	rural	20	Male	Married	No education	â‚¦0-20,000	1.65	62	128	74	No	No	Never	N/A	Never	No	N/A
5011	38	rural	32	Male	Married	Completed Senior Secondary	â‚¦0-20,000	1.62	62	162	75	No	No	Occasionally	Last few months	Never	No	N/A
5012	38	rural	20	Male	Married	Completed Junior Secondary	â‚¦0-20,000	1.65	58	126	67	No	No	Occasionally	More than a year ago	Never	No	N/A
5013	38	rural	41	Male	Married	Completed Primary School	â‚¦0-20,000	1.82	78	115	74	No	No	Never	N/A	Never	No	N/A
5014	38	rural	30	Male	Married	Completed Senior Secondary	â‚¦0-20,000	1.65	52	147	68	No	No	Never	N/A	Never	No	N/A
5015	31	rural	48	Male	Married	Completed Senior Secondary	â‚¦20,001-50,000	1.7	53	128	84	No	No	Occasionally	Last few months	Daily	No	N/A
5017	38	rural	28	Male	Married	Some Post-secondary	â‚¦0-20,000	1.75	74	139	87	No	No	Occasionally	Last few months	Never	No	N/A
5018	31	rural	20	Male	Married	Completed Primary School	â‚¦0-20,000	1.64	64	151	105	No	No	Occasionally	Last few months	Never	No	N/A
5019	31	rural	26	Male	Married	Completed Post-secondary	â‚¦0-20,000	1.71	65	128	73	No	No	Never	N/A	Never	No	N/A
5020	38	rural	23	Male	Married	Completed Senior Secondary	â‚¦0-20,000	1.75	70	122	64	No	No	Occasionally	Last few months	Never	No	N/A
5021	31	rural	29	Male	Married	Completed Senior Secondary	â‚¦0-20,000	1.63	54	131	65	No	No	Occasionally	Last few months	Occasionally	No	N/A
5022	31	rural	43	Male	Married	Some Post-secondary	â‚¦20,001-50,000	1.73	64	113	81	No	No	Never	N/A	Never	No	N/A
5023	31	rural	28	Male	Married	Completed Senior Secondary	â‚¦20,001-50,000	1.58	53	131	88	No	No	Occasionally	Last few months	Never	Yes	Pipe
5064	38	rural	22	Male	Married	Completed Senior Secondary	â‚¦0-20,000	1.7	72	117	77	No	No	Occasionally	Last few months	Never	No	N/A
5065	31	rural	42	Male	Married	Completed Junior Secondary	â‚¦20,001-50,000	1.63	54	119	83	No	No	Never	N/A	Never	No	N/A
5066	31	rural	35	Male	Married	Completed Senior Secondary	â‚¦0-20,000	1.57	63	131	92	No	No	Weekly	Last one week	Daily	No	N/A
5067	31	rural	18	Male	Married	Completed Senior Secondary	â‚¦0-20,000	1.63	59	126	65	No	No	Occasionally	More than a year ago	Never	No	N/A
5068	38	rural	47	Male	Married	Completed Primary School	â‚¦0-20,000	1.72	60	87	60	No	No	Occasionally	Yesterday	Daily	No	N/A
5069	38	rural	25	Male	Married	Some Post-secondary	â‚¦0-20,000	1.65	65	115	56	No	No	Never	N/A	Never	No	N/A
5073	12	rural	27	Male	Married	Completed Junior Secondary	â‚¦0-20,000	1.5	59	132	70	No	No	Never	N/A	Never	No	N/A
5074	12	rural	35	Male	Married	Completed Senior Secondary	â‚¦0-20,000	1.53	49	107	67	No	No	Weekly	Yesterday	Daily	No	N/A
5075	12	rural	30	Male	Married	Completed Senior Secondary	â‚¦0-20,000	1.65	63	110	70	No	No	Occasionally	Last one week	Occasionally	No	N/A
5076	12	rural	39	Male	Married	Completed Primary School	â‚¦0-20,000	1.5	68	157	142	No	No	Never	N/A	Never	No	N/A
5077	12	rural	26	Male	Married	Completed Junior Secondary	â‚¦0-20,000	1.6	57	108	53	No	No	Never	N/A	Weekly	No	N/A
5078	12	rural	52	Male	Married	Completed Senior Secondary	â‚¦0-20,000	1.7	55	117	89	No	No	Daily	Yesterday	Daily	No	N/A
5079	12	rural	27	Male	Married	Completed Junior Secondary	â‚¦0-20,000	1.65	60	110	69	No	No	Never	N/A	Never	No	N/A
5080	12	rural	35	Male	Married	Some Post-secondary	â‚¦0-20,000	1.75	83	129	81	No	No	Never	N/A	Never	No	N/A
5081	12	rural	20	Male	Married	Completed Senior Secondary	â‚¦0-20,000	1.5	65	112	87	No	No	Never	N/A	Never	No	N/A
5082	12	rural	28	Male	Married	Completed Senior Secondary	â‚¦0-20,000	1.65	52	130	91	No	No	Never	N/A	Never	No	N/A
5083	12	rural	23	Male	Married	Completed Primary School	â‚¦0-20,000	1.7	80	104	59	No	No	Monthly	Last one week	Never	No	N/A
5084	12	rural	25	Male	Married	Completed Junior Secondary	â‚¦0-20,000	1.6	65	126	71	No	No	Occasionally	Yesterday	Daily	No	N/A
5086	12	rural	26	Male	Married	No education	â‚¦0-20,000	1.7	66	117	72	No	No	Never	N/A	Daily	No	N/A
5087	12	rural	25	Male	Married	Completed Junior Secondary	â‚¦0-20,000	1.7	60	116	74	No	No	Occasionally	Yesterday	Daily	No	N/A
5088	12	rural	30	Male	Married	Completed Primary School	â‚¦0-20,000	1.65	67	112	77	No	No	Occasionally	Last one week	Daily	No	N/A
5089	13	rural	28	Male	Married	Completed Junior Secondary	â‚¦0-20,000	1.76	65	121	50	No	No	Never	N/A	Never	No	NA
5091	28	rural	30	Male	Married	Completed Senior Secondary	â‚¦0-20,000	1.68	68	119	71	No	No	Never	N/A	Never	No	N/A
5092	27	rural	35	Male	Married	Completed Primary School	â‚¦0-20,000	1.6	52	115	77	No	No	Occasionally	Yesterday	Never	Yes	Snuff
5093	28	rural	40	Male	Married	Completed Senior Secondary	â‚¦0-20,000	1.79	51	86	55	No	No	Occasionally	Last few months	Daily	No	N/A
5094	28	rural	32	Male	Married	Completed Senior Secondary	â‚¦0-20,000	1.48	68	137	74	No	No	Never	N/A	Never	No	N/A
5095	27	rural	27	Male	Married	Completed Senior Secondary	Above â‚¦100,001	1.6	68	134	70	No	No	Weekly	Yesterday	Never	No	N/A
5096	28	rural	30	Male	Married	Some Post-secondary	â‚¦0-20,000	1.65	68	116	71	No	No	Occasionally	Last few months	Never	No	N/A
5097	28	rural	20	Male	Married	Completed Primary School	â‚¦0-20,000	1.63	60	103	57	No	No	Occasionally	Last few months	Never	No	N/A
5098	51	rural	31	Male	Married	Completed Senior Secondary	â‚¦20,001-50,000	1.72	71	135	80	No	No	Occasionally	Yesterday	Never	Yes	Snuff
5099	28	rural	27	Male	Married	Completed Senior Secondary	â‚¦20,001-50,000	1.62	60	123	63	No	No	Monthly	Last one week	Never	No	N/A
5100	28	rural	25	Male	Married	Completed Junior Secondary	â‚¦50,001-100,000	1.54	58	129	84	No	No	Never	N/A	Never	No	N/A
5101	27	rural	21	Male	Married	Completed Junior Secondary	â‚¦0-20,000	1.7	60	140	85	No	No	Weekly	Last one week	Never	No	N/A
5102	27	rural	45	Male	Married	Completed Post-secondary	Above â‚¦100,001	1.55	59	129	94	No	No	Weekly	Last one week	Daily	No	N/A
5103	28	rural	28	Male	Married	Completed Senior Secondary	â‚¦20,001-50,000	1.66	62	122	75	No	No	Never	N/A	Never	No	NA
5105	28	rural	29	Male	Married	No education	â‚¦0-20,000	1.68	76	145	59	No	No	Never	N/A	Never	No	N/A
5106	29	rural	27	Male	Married	Completed Senior Secondary	â‚¦0-20,000	1.57	60	95	70	No	No	Never	N/A	Never	No	N/A
5107	27	rural	24	Male	Married	Completed Senior Secondary	â‚¦20,001-50,000	1.58	57	153	96	No	No	Weekly	Yesterday	Never	No	N/A
5108	28	rural	30	Male	Married	Completed Senior Secondary	â‚¦0-20,000	1.58	67	120	71	No	No	Occasionally	Last few months	Never	No	N/A
5109	28	rural	48	Male	Married	Completed Junior Secondary	â‚¦20,001-50,000	1.51	71	137	80	No	No	Never	N/A	Never	No	N/A
5110	19	rural	23	Male	Married	Completed Senior Secondary	â‚¦0-20,000	1.75	70	126	75	No	No	Never	N/A	Never	No	N/A
5111	20	rural	22	Male	Married	Completed Primary School	â‚¦0-20,000	1.54	50	104	61	No	No	Occasionally	Last one week	Daily	No	N/A
5112	19	rural	39	Male	Married	Completed Senior Secondary	â‚¦0-20,000	1.66	79	134	91	No	No	Never	N/A	Daily	No	N/A
5113	19	rural	30	Male	Married	No education	â‚¦0-20,000	1.74	60	97	57	No	No	Never	N/A	Daily	No	N/A
5114	20	rural	42	Male	Married	Completed Senior Secondary	â‚¦0-20,000	1.61	52	128	84	No	No	Never	N/A	Never	No	N/A
5115	20	rural	40	Male	Married	Completed Senior Secondary	â‚¦0-20,000	1.75	82	135	88	No	No	Occasionally	Yesterday	Never	No	N/A
5116	19	rural	24	Male	Married	Completed Junior Secondary	â‚¦0-20,000	1.62	58	143	73	No	No	Never	N/A	Never	No	N/A
5117	20	rural	30	Male	Married	Completed Senior Secondary	â‚¦0-20,000	1.77	84	132	83	No	No	Never	N/A	Never	No	N/A
5118	19	rural	33	Male	Married	Completed Post-secondary	â‚¦0-20,000	1.7	75	130	87	No	No	Daily	Yesterday	Never	No	N/A
5119	20	rural	22	Male	Married	Completed Junior Secondary	â‚¦0-20,000	1.57	54	132	73	No	No	Occasionally	Last one week	Weekly	No	N/A
5150	19	rural	34	Male	Married	Completed Junior Secondary	â‚¦50,001-100,000	1.64	59	121	69	No	No	Daily	Yesterday	Never	No	N/A
5151	19	rural	35	Male	Married	Completed Junior Secondary	â‚¦20,001-50,000	1.59	53	114	70	No	No	Weekly	Last one week	Never	No	N/A
5152	20	rural	35	Male	Married	Completed Junior Secondary	â‚¦0-20,000	1.61	60	148	62	No	No	Never	N/A	Never	No	N/A
5153	20	rural	45	Male	Married	Completed Primary School	â‚¦0-20,000	1.8	58	104	70	No	No	Occasionally	Yesterday	Daily	Yes	Snuff
5154	20	rural	30	Male	Married	Completed Senior Secondary	â‚¦0-20,000	1.7	62	121	72	No	No	Daily	Yesterday	Never	No	N/A
5155	20	rural	36	Male	Married	Completed Post-secondary	â‚¦0-20,000	1.75	59	129	74	No	No	Weekly	Last one week	Daily	No	N/A
5156	20	rural	30	Male	Married	Completed Senior Secondary	â‚¦0-20,000	1.72	60	135	81	No	No	Occasionally	Last few months	Never	No	N/A
5158	20	rural	27	Male	Married	Completed Senior Secondary	â‚¦0-20,000	1.75	73	117	65	No	No	Daily	Yesterday	Daily	No	N/A
5159	20	rural	40	Male	Married	Completed Primary School	â‚¦0-20,000	1.7	50	125	81	No	No	Occasionally	Yesterday	Occasionally	No	N/A
5160	20	rural	27	Male	Married	Some Post-secondary	â‚¦0-20,000	1.71	60	128	81	No	No	Never	N/A	Never	No	N/A
5161	20	rural	30	Male	Married	Completed Junior Secondary	â‚¦0-20,000	1.76	62	128	71	No	No	Never	N/A	Never	No	N/A
5162	20	rural	35	Male	Married	Completed Senior Secondary	â‚¦0-20,000	1.66	57	155	102	No	No	Occasionally	Last one week	Never	No	N/A
5163	13	rural	27	Male	Married	Completed Senior Secondary	â‚¦0-20,000	1.7	70	101	63	No	No	Weekly	Last one week	Never	No	NA
5164	13	rural	30	Male	Married	Completed Post-secondary	â‚¦0-20,000	1.75	63	99	71	No	No	Occasionally	More than a year ago	Never	No	NA
5165	13	rural	36	Male	Married	Completed Primary School	Above â‚¦100,001	1.5	70	171	100	No	No	Never	N/A	Never	No	NA
5166	13	rural	46	Male	Married	Completed Post-secondary	â‚¦0-20,000	1.5	66	97	67	No	No	Weekly	Yesterday	Weekly	No	NA
5167	13	rural	31	Male	Married	Completed Post-secondary	â‚¦0-20,000	1.5	50	112	76	No	No	Occasionally	Last one week	Occasionally	No	NA
5168	13	rural	35	Male	Married	Completed Senior Secondary	â‚¦0-20,000	1.64	58	121	71	No	No	Weekly	Yesterday	Never	No	NA
5169	13	rural	35	Male	Married	Completed Post-secondary	â‚¦0-20,000	1.72	55	98	58	No	No	Occasionally	Yesterday	Daily	No	NA
5170	13	rural	36	Male	Married	Completed Senior Secondary	â‚¦20,001-50,000	1.76	78.5	122	80	No	No	Weekly	Last one week	Never	No	NA
5172	13	rural	35	Male	Married	No education	â‚¦0-20,000	1.66	50	100	67	No	No	Daily	Yesterday	Never	No	NA
5173	14	rural	29	Male	Married	Completed Senior Secondary	â‚¦0-20,000	1.52	57	123	81	No	No	Occasionally	Last one week	Never	No	NA
5174	14	rural	25	Male	Married	Some Post-secondary	â‚¦0-20,000	1.6	69	138	75	No	No	Never	N/A	Never	No	NA
5175	13	rural	27	Male	Married	Completed Post-secondary	â‚¦0-20,000	1.65	65	114	75	No	No	Monthly	Last one week	Never	No	NA
5176	13	rural	30	Male	Married	Completed Post-secondary	â‚¦0-20,000	1.6	57	123	85	No	No	Occasionally	Last one week	Never	No	NA
5177	14	rural	30	Male	Married	No education	â‚¦0-20,000	1.7	70	111	55	No	No	Weekly	Yesterday	Never	No	NA
5178	13	rural	21	Male	Married	Completed Senior Secondary	â‚¦50,001-100,000	1.82	80	143	71	No	No	Weekly	Yesterday	Never	No	NA
5179	13	rural	35	Male	Married	Completed Senior Secondary	â‚¦0-20,000	1.66	53	136	76	No	No	Monthly	Last one week	Never	No	NA
5211	27	rural	52	Male	Married	Completed Post-secondary	Above â‚¦100,001	1.6	99	166	96	No	No	Daily	Yesterday	Never	No	N/A
5212	27	rural	21	Male	Married	Completed Junior Secondary	â‚¦0-20,000	1.6	59	144	76	No	No	Weekly	Last one week	Weekly	No	N/A
5213	27	rural	27	Male	Married	Completed Primary School	â‚¦50,001-100,000	1.6	59	123	76	No	No	Weekly	Yesterday	Never	No	N/A
5214	27	rural	24	Male	Married	Completed Senior Secondary	â‚¦0-20,000	1.6	68	139	78	No	No	Never	N/A	Never	No	N/A
5216	27	rural	27	Male	Married	Completed Primary School	â‚¦0-20,000	1.6	54.5	149	90	No	No	Daily	Last one week	Daily	No	N/A
5217	27	rural	27	Male	Married	Completed Post-secondary	â‚¦50,001-100,000	1.64	79	133	81	No	No	Occasionally	Yesterday	Never	No	N/A
5218	27	rural	70	Male	Married	No education	â‚¦50,001-100,000	1.6	71	90	69	No	No	Occasionally	Last few months	Never	Yes	Snuff
5219	27	rural	27	Male	Married	Completed Post-secondary	Above â‚¦100,001	1.6	59	117	73	Yes	No	Occasionally	More than a year ago	Never	No	N/A
5220	27	rural	25	Male	Married	Completed Senior Secondary	â‚¦0-20,000	1.59	64.5	137	90	No	No	Never	N/A	Never	No	N/A
5221	27	rural	21	Male	Married	Completed Primary School	â‚¦50,001-100,000	1.7	61	128	81	No	No	Occasionally	Yesterday	Never	Yes	snuff
5239	17	semi-urban	49	Male	Married	Completed Primary School	â‚¦0-20,000	1.78	58	120	80	No	No	Weekly	Last one week	Never	No	N/A
5255	17	semi-urban	32	Male	Married	Completed Post-secondary	â‚¦0-20,000	1.7	68	138	79	No	No	Weekly	Last one week	Never	No	N/A
5256	17	semi-urban	23	Male	Married	Completed Junior Secondary	â‚¦0-20,000	1.69	56	123	73	No	No	Never	N/A	Never	No	N/A
5258	17	semi-urban	37	Male	Married	Completed Senior Secondary	â‚¦0-20,000	1.8	74	131	80	No	No	Occasionally	Yesterday	Never	No	N/A
5259	17	semi-urban	27	Male	Married	Completed Senior Secondary	â‚¦0-20,000	1.8	80	122	84	No	No	Occasionally	Last few months	Never	No	N/A
5260	17	semi-urban	35	Male	Married	Completed Primary School	â‚¦0-20,000	1.72	60	135	78	No	No	Never	N/A	Never	No	N/A
5261	17	semi-urban	30	Male	Married	Completed Primary School	â‚¦0-20,000	1.84	67	112	68	No	No	Never	N/A	Weekly	No	N/A
5262	17	semi-urban	25	Male	Married	Completed Post-secondary	â‚¦0-20,000	1.75	62	123	79	No	No	Weekly	Yesterday	Never	No	N/A
5263	17	semi-urban	32	Male	Married	Completed Post-secondary	â‚¦0-20,000	1.72	56	141	79	No	No	Never	N/A	Daily	No	N/A
5264	17	semi-urban	30	Male	Married	Completed Senior Secondary	â‚¦0-20,000	1.8	72	127	75	No	No	Weekly	Yesterday	Weekly	No	N/A
5266	17	semi-urban	40	Male	Married	Completed Senior Secondary	â‚¦0-20,000	1.6	55	149	82	No	No	Weekly	Last one week	Never	No	N/A
5267	17	semi-urban	42	Male	Married	Some Post-secondary	â‚¦0-20,000	1.7	80	130	89	No	No	Occasionally	Yesterday	Never	No	N/A
5268	17	semi-urban	21	Male	Married	Completed Junior Secondary	â‚¦0-20,000	1.7	62	125	83	No	No	Weekly	Yesterday	Daily	Yes	SNUFF
5269	17	semi-urban	42	Male	Married	Completed Junior Secondary	â‚¦0-20,000	1.5	45	149	82	No	No	Weekly	Last one week	Never	No	N/A
5270	17	semi-urban	48	Male	Married	Completed Primary School	â‚¦0-20,000	1.65	60	146	97	No	No	Daily	Yesterday	Never	No	N/A
5271	17	semi-urban	37	Male	Married	Completed Junior Secondary	â‚¦0-20,000	1.75	69	138	80	No	No	Weekly	Last one week	Daily	No	N/A
5272	17	semi-urban	30	Male	Married	Completed Post-secondary	â‚¦0-20,000	1.8	75	120	81	No	No	Occasionally	Yesterday	Never	No	N/A
5273	17	semi-urban	42	Male	Married	Completed Senior Secondary	â‚¦0-20,000	1.75	63	118	85	No	No	Never	N/A	Never	No	N/A
5274	17	semi-urban	22	Male	Married	Completed Junior Secondary	â‚¦0-20,000	1.64	56	136	90	No	No	Never	N/A	Never	No	N/A
5275	17	semi-urban	36	Male	Married	Completed Primary School	â‚¦0-20,000	1.65	58	127	58	No	No	Daily	Yesterday	Daily	No	N/A
5276	17	semi-urban	40	Male	Married	Completed Senior Secondary	â‚¦0-20,000	1.7	77	157	85	No	No	Occasionally	Last few months	Never	No	N/A
5294	20	rural	25	Male	Married	Completed Junior Secondary	â‚¦0-20,000	1.68	58	14	93	No	No	Never	N/A	Daily	No	N/A
5334	25	rural	36	Male	Married	Completed Junior Secondary	â‚¦0-20,000	1.68	53	112	62	No	No	Weekly	Last one week	Daily	No	N/A
5342	31	rural	22	Male	Married	No education	â‚¦0-20,000	1.65	55	110	67	Yes	Yes	Weekly	Last one week	Never	No	N/A
5344	31	rural	45	Male	Married	Some Post-secondary	â‚¦20,001-50,000	1.62	98	179	100	Yes	No	Occasionally	Last one week	Never	No	N/A
5345	31	rural	28	Male	Married	Completed Junior Secondary	â‚¦0-20,000	1.8	75	132	87	No	No	Never	N/A	Never	No	N/A
5347	31	rural	26	Male	Married	Completed Senior Secondary	â‚¦0-20,000	1.7	69	146	86	No	No	Occasionally	Last one week	Never	No	N/A
5348	38	rural	35	Male	Married	Completed Senior Secondary	â‚¦20,001-50,000	1.75	54	142	81	No	No	Weekly	Last one week	Never	No	N/A
5349	31	rural	26	Male	Married	Completed Primary School	â‚¦0-20,000	1.54	53	131	83	No	No	Never	N/A	Never	No	N/A
5352	31	rural	22	Male	Married	Completed Post-secondary	â‚¦0-20,000	1.67	58	114	80	No	No	Occasionally	Last one week	Daily	No	N/A
5353	31	rural	32	Male	Married	Completed Junior Secondary	â‚¦0-20,000	1.59	52	126	80	No	No	Weekly	Last one week	Weekly	No	N/A
5354	38	rural	28	Male	Married	Completed Senior Secondary	â‚¦20,001-50,000	1.7	55	142	86	Yes	No	Weekly	Last one week	Never	No	N/A
5355	31	rural	35	Male	Married	Completed Junior Secondary	â‚¦0-20,000	1.66	59	140	80	No	No	Daily	Yesterday	Never	No	N/A
5356	31	rural	45	Male	Married	No education	â‚¦20,001-50,000	1.64	85	158	115	No	No	Weekly	Yesterday	Never	No	N/A
5357	31	rural	24	Male	Married	Completed Primary School	â‚¦0-20,000	1.62	52	124	77	No	No	Daily	Yesterday	Occasionally	No	N/A
5359	31	rural	30	Male	Married	Completed Senior Secondary	â‚¦20,001-50,000	1.67	67	112	77	No	No	Never	N/A	Never	No	N/A
5360	31	rural	38	Male	Married	Completed Senior Secondary	â‚¦0-20,000	1.63	62	139	78	No	No	Occasionally	Last one week	Never	No	N/A
5361	38	rural	33	Male	Married	Completed Primary School	â‚¦0-20,000	1.55	46	120	72	No	No	Weekly	Last few months	Daily	No	N/A
5362	31	rural	40	Male	Married	No education	â‚¦0-20,000	1.61	56	150	94	No	No	Never	N/A	Never	No	N/A
5363	31	rural	65	Male	Married	Completed Post-secondary	â‚¦20,001-50,000	1.55	60	130	84	No	No	Occasionally	Last few months	Never	No	N/A
5364	31	rural	27	Male	Married	Completed Primary School	â‚¦0-20,000	1.72	74	125	76	No	No	Weekly	Last one week	Never	No	N/A
5365	31	rural	47	Male	Married	Completed Junior Secondary	â‚¦0-20,000	1.62	51	111	80	No	No	Weekly	Yesterday	Daily	No	N/A
5366	31	rural	55	Male	Married	Completed Junior Secondary	â‚¦0-20,000	1.65	52	127	100	No	No	Occasionally	More than a year ago	Daily	No	N/A
5367	31	rural	35	Male	Married	Completed Primary School	â‚¦0-20,000	1.64	59	125	77	No	No	Monthly	Last few months	Daily	No	N/A
5368	31	rural	31	Male	Married	Completed Post-secondary	â‚¦0-20,000	1.63	60	167	88	No	No	Never	N/A	Never	No	N/A
5369	31	rural	40	Male	Married	Completed Senior Secondary	â‚¦20,001-50,000	1.68	59	133	86	No	No	Occasionally	More than a year ago	Weekly	No	N/A
5370	31	rural	45	Male	Married	Completed Primary School	â‚¦0-20,000	1.63	61	111	77	No	No	Never	N/A	Never	No	N/A
5373	31	rural	20	Male	Married	Completed Primary School	â‚¦20,001-50,000	1.63	59	128	83	No	No	Daily	Yesterday	Weekly	Yes	Marijuana
5376	31	rural	19	Male	Married	Completed Primary School	â‚¦0-20,000	1.61	66	146	84	No	No	Monthly	Last few months	Never	No	N/A
5383	31	rural	34	Male	Married	Completed Junior Secondary	â‚¦0-20,000	1.67	75	188	101	Yes	No	Weekly	Last one week	Daily	No	N/A
5384	31	rural	25	Male	Married	Completed Primary School	â‚¦0-20,000	1.59	59	185	98	No	No	Monthly	Last one week	Daily	No	N/A
5385	31	rural	30	Male	Married	No education	â‚¦0-20,000	1.72	72	142	79	No	No	Occasionally	Last few months	Daily	No	N/A
5386	31	rural	22	Male	Married	Completed Senior Secondary	â‚¦0-20,000	1.58	60	114	75	No	No	Never	N/A	Never	No	N/A
5387	38	rural	32	Male	Married	Completed Post-secondary	â‚¦0-20,000	1.65	68	135	90	No	No	Daily	Yesterday	Never	No	N/A
5389	31	rural	39	Male	Married	Completed Senior Secondary	â‚¦20,001-50,000	1.67	60	134	91	No	No	Occasionally	Yesterday	Daily	Yes	Weed
5390	38	rural	56	Male	Married	Completed Primary School	â‚¦0-20,000	1.7	53	103	67	No	No	Daily	Yesterday	Daily	Yes	Indian Hemp
5391	31	rural	41	Male	Married	Completed Primary School	â‚¦0-20,000	1.65	58	134	77	No	No	Occasionally	Last few months	Daily	No	N/A
5392	31	rural	35	Male	Married	Completed Senior Secondary	â‚¦0-20,000	1.5	64	125	83	No	No	Occasionally	Last one week	Never	No	N/A
5393	31	rural	32	Male	Married	Completed Junior Secondary	â‚¦0-20,000	1.68	63	129	82	No	No	Weekly	Last one week	Daily	No	N/A
5467	12	rural	33	Male	Married	Completed Junior Secondary	â‚¦0-20,000	1.65	68	116	78	No	No	Occasionally	Yesterday	Never	No	N/A
5468	12	rural	22	Male	Married	Completed Senior Secondary	â‚¦0-20,000	1.75	75	121	71	No	No	Never	N/A	Never	No	N/A
5469	12	rural	27	Male	Married	Completed Senior Secondary	â‚¦0-20,000	1.85	86	138	77	No	Yes	Never	N/A	Never	No	N/A
5470	12	rural	22	Male	Married	Some Post-secondary	â‚¦0-20,000	1.7	72	110	73	No	No	Occasionally	Last one week	Never	No	N/A
5471	12	rural	28	Male	Married	Completed Senior Secondary	â‚¦0-20,000	1.7	80	130	77	No	No	Occasionally	Last one week	Never	No	N/A
5472	12	rural	23	Male	Married	Completed Junior Secondary	â‚¦0-20,000	1.65	60	127	69	No	No	Never	N/A	Never	No	N/A
5473	12	rural	32	Male	Married	Completed Senior Secondary	â‚¦0-20,000	1.75	70	134	89	No	No	Occasionally	Yesterday	Never	No	N/A
5474	12	rural	22	Male	Married	Completed Primary School	â‚¦0-20,000	1.65	65	105	70	No	No	Never	N/A	Never	No	N/A
5475	12	rural	56	Male	Married	Completed Junior Secondary	â‚¦0-20,000	1.75	60	138	91	No	No	Occasionally	Last one week	Never	No	N/A
5476	12	rural	34	Male	Married	Some Post-secondary	â‚¦0-20,000	1.7	50	116	82	No	No	Occasionally	Last one week	Never	No	N/A
5477	12	rural	48	Male	Married	Completed Senior Secondary	â‚¦0-20,000	1.65	68	156	85	No	No	Never	N/A	Daily	No	N/A
5478	12	rural	25	Male	Married	No education	â‚¦0-20,000	1.75	70	133	88	No	No	Monthly	Last one week	Daily	No	N/A
5479	12	rural	22	Male	Married	Completed Junior Secondary	â‚¦0-20,000	1.6	58	136	73	No	No	Occasionally	Last one week	Never	No	N/A
5480	12	rural	36	Male	Married	Completed Primary School	â‚¦0-20,000	1.7	82	128	91	No	No	Never	N/A	Never	No	N/A
5481	12	rural	33	Male	Married	Completed Junior Secondary	â‚¦0-20,000	1.65	72	121	73	No	No	Never	N/A	Daily	No	N/A
5498	12	rural	40	Male	Married	Completed Junior Secondary	â‚¦0-20,000	1.7	60	125	88	No	No	Occasionally	Yesterday	Daily	No	N/A
5499	12	rural	59	Male	Married	Completed Primary School	â‚¦0-20,000	1.75	69	166	109	No	Yes	Occasionally	Last one week	Never	No	N/A
5500	12	rural	29	Male	Married	Completed Senior Secondary	â‚¦0-20,000	1.64	124	58	74	No	No	Daily	Last one week	Never	No	N/A
5501	12	rural	45	Male	Married	Completed Senior Secondary	â‚¦0-20,000	1.85	82	164	94	Yes	No	Never	N/A	Never	No	N/A
5505	41	rural	25	Male	Married	Completed Primary School	â‚¦0-20,000	1.7	60	113	56	Yes	No	Occasionally	Yesterday	Never	Yes	Weed
5507	28	rural	30	Male	Married	Completed Post-secondary	â‚¦0-20,000	1.65	67	117	77	No	No	Weekly	Last one week	Weekly	No	N/A
5508	17	semi-urban	38	Male	Married	Completed Post-secondary	â‚¦0-20,000	1.65	55	119	73	No	No	Never	N/A	Never	No	N/A
5509	17	semi-urban	19	Male	Married	Completed Senior Secondary	â‚¦0-20,000	1.65	65	123	75	No	No	Weekly	Last one week	Never	No	N/A
5510	17	semi-urban	40	Male	Married	Completed Post-secondary	â‚¦0-20,000	1.75	70	125	69	No	No	Occasionally	More than a year ago	Never	No	N/A
5511	17	semi-urban	35	Male	Married	Completed Primary School	â‚¦0-20,000	1.65	65	127	77	No	No	Occasionally	Last few months	Never	No	N/A
5512	49	rural	26	Male	Married	Completed Senior Secondary	â‚¦0-20,000	1.72	60	150	90	No	No	Never	N/A	Never	No	NA
5513	17	semi-urban	39	Male	Married	No education	â‚¦0-20,000	1.65	59	120	73	No	No	Monthly	Last few months	Never	No	N/A
5514	27	rural	30	Male	Married	Completed Junior Secondary	â‚¦50,001-100,000	1.61	57	110	90	No	No	Monthly	Last one month	Never	No	N/A
5515	17	semi-urban	37	Male	Married	Completed Senior Secondary	â‚¦0-20,000	1.65	56	123	86	No	No	Occasionally	Last few months	Never	No	N/A
5516	17	semi-urban	35	Male	Married	Completed Senior Secondary	â‚¦0-20,000	1.74	65	123	65	No	No	Never	N/A	Never	No	N/A
5517	17	semi-urban	28	Male	Married	Completed Primary School	â‚¦0-20,000	1.55	58	132	92	No	No	Occasionally	Last one week	Never	No	N/A
5518	17	semi-urban	45	Male	Married	Completed Junior Secondary	â‚¦0-20,000	1.6	61	123	83	No	No	Never	N/A	Never	No	N/A
5519	17	semi-urban	29	Male	Married	Completed Primary School	â‚¦0-20,000	1.65	59	124	75	No	No	Never	N/A	Never	Yes	SNUFF
5520	17	semi-urban	30	Male	Married	Completed Post-secondary	â‚¦0-20,000	1.65	60	132	75	No	No	Weekly	Last one week	Never	Yes	TABS TRAMOL
5521	30	rural	28	Male	Married	Completed Primary School	â‚¦20,001-50,000	1.73	59	113	64	No	No	Weekly	Last one week	Never	No	NA
5527	27	rural	21	Male	Married	Completed Junior Secondary	â‚¦0-20,000	1.72	65	130	80	No	No	Occasionally	Last few months	Never	No	N/A
5528	27	rural	32	Male	Married	Some Post-secondary	â‚¦0-20,000	1.69	51	110	50	Yes	Yes	Never	N/A	Never	No	N/A
5529	27	rural	34	Male	Married	Completed Senior Secondary	â‚¦0-20,000	1.69	63	130	80	No	No	Never	N/A	Never	No	N/A
5530	27	rural	35	Male	Married	Completed Senior Secondary	â‚¦0-20,000	1.72	70	129	73	No	No	Weekly	Yesterday	Never	No	N/A
5531	30	rural	70	Male	Married	Completed Primary School	â‚¦0-20,000	1.65	63	112	64	No	No	Occasionally	More than a year ago	Occasionally	No	NA
5542	13	rural	27	Male	Married	Completed Primary School	â‚¦0-20,000	1.7	69	138	94	No	No	Occasionally	Last few months	Daily	No	NA
5577	14	rural	25	Male	Married	Completed Post-secondary	â‚¦0-20,000	1.6	59	138	75	No	No	Never	N/A	Never	No	NA
5578	14	rural	20	Male	Married	Completed Junior Secondary	â‚¦0-20,000	1.8	65	128	67	No	No	Never	N/A	Never	No	NA
5579	14	rural	36	Male	Married	No education	â‚¦0-20,000	1.7	70	114	73	No	No	Daily	Yesterday	Occasionally	No	NA
5580	14	rural	27	Male	Married	Completed Senior Secondary	â‚¦0-20,000	1.56	56	109	54	No	No	Never	N/A	Never	No	NA
5581	13	rural	28	Male	Married	Completed Senior Secondary	â‚¦20,001-50,000	1.65	53	132	88	No	No	Never	N/A	Never	No	NA
5582	14	rural	23	Male	Married	Completed Senior Secondary	â‚¦0-20,000	1.8	73	162	99	No	No	Monthly	Last few months	Occasionally	No	NA
5583	14	rural	23	Male	Married	Completed Post-secondary	â‚¦0-20,000	1.7	67	153	90	No	No	Never	N/A	Never	No	NA
5584	14	rural	22	Male	Married	Completed Senior Secondary	â‚¦20,001-50,000	1.7	67	113	70	No	No	Weekly	Last one week	Daily	No	NA
5585	14	rural	38	Male	Married	Completed Post-secondary	â‚¦0-20,000	1.6	52	133	80	No	No	Weekly	Yesterday	Never	No	NA
5586	13	rural	22	Male	Married	Some Post-secondary	â‚¦0-20,000	1.6	55	133	75	No	No	Never	N/A	Never	No	NA
5587	13	rural	28	Male	Married	Completed Senior Secondary	â‚¦0-20,000	1.79	58	135	97	No	No	Never	N/A	Never	No	NA
5588	13	rural	59	Male	Married	Completed Primary School	â‚¦0-20,000	1.65	62	130	83	No	No	Never	N/A	Never	No	NA
5589	13	rural	26	Male	Married	Completed Senior Secondary	â‚¦0-20,000	1.8	73	130	60	No	No	Never	N/A	Never	No	NA
5590	13	rural	35	Male	Married	Completed Junior Secondary	â‚¦0-20,000	1.7	79	118	83	No	No	Daily	Yesterday	Daily	No	NA
5623	31	rural	35	Male	Married	No education	â‚¦0-20,000	1.65	67	134	84	No	No	Never	N/A	Never	No	N/A
5624	31	rural	19	Male	Married	Completed Junior Secondary	â‚¦0-20,000	1.69	61	125	61	No	No	Never	N/A	Never	No	N/A
5625	31	rural	55	Male	Married	Completed Junior Secondary	â‚¦0-20,000	1.63	65	134	92	No	No	Never	N/A	Never	No	N/A
5626	31	rural	46	Male	Married	Completed Primary School	â‚¦0-20,000	1.63	56	137	84	No	No	Weekly	Last one week	Weekly	No	N/A
5627	31	rural	35	Male	Married	No education	â‚¦0-20,000	1.65	60	131	84	No	No	Weekly	Last one week	Never	No	N/A
5628	41	rural	45	Male	Married	Completed Post-secondary	â‚¦0-20,000	1.5	59	128	72	No	No	Occasionally	Last few months	Never	No	N/A
5629	41	rural	31	Male	Married	Completed Senior Secondary	â‚¦0-20,000	1.6	65	132	71	No	No	Weekly	Last few months	Daily	No	N/A
5630	31	rural	25	Male	Married	Completed Primary School	â‚¦20,001-50,000	1.64	77	129	93	No	No	Never	N/A	Never	No	N/A
5631	41	rural	68	Male	Married	Completed Senior Secondary	â‚¦20,001-50,000	1.6	50	75	54	No	No	Never	N/A	Never	No	N/A
5632	41	rural	50	Male	Married	No education	â‚¦0-20,000	1.59	66	126	88	No	No	Daily	Last one week	Never	No	N/A
5633	41	rural	29	Male	Married	Some Post-secondary	â‚¦0-20,000	1.5	61	123	79	No	No	Occasionally	Last one week	Never	No	N/A
5635	31	rural	22	Male	Married	Completed Senior Secondary	â‚¦0-20,000	1.56	55	129	91	No	No	Never	N/A	Never	No	N/A
5636	31	rural	36	Male	Married	Completed Senior Secondary	â‚¦0-20,000	1.64	65	142	89	No	No	Weekly	Last one week	Daily	Yes	Pipe
5637	31	rural	43	Male	Married	Completed Primary School	â‚¦0-20,000	1.74	65	140	87	No	No	Weekly	Last one week	Daily	Yes	Tramadol
5638	31	rural	35	Male	Married	Completed Senior Secondary	â‚¦50,001-100,000	1.69	66	108	69	No	No	Never	N/A	Never	No	N/A
5639	31	rural	30	Male	Married	Completed Junior Secondary	â‚¦0-20,000	1.67	62	124	86	No	No	Monthly	Yesterday	Never	No	N/A
5640	31	rural	29	Male	Married	Completed Post-secondary	â‚¦50,001-100,000	1.66	84	123	83	No	No	Occasionally	More than a year ago	Never	No	N/A
5641	31	rural	23	Male	Married	Completed Senior Secondary	â‚¦0-20,000	1.69	68	128	66	No	No	Occasionally	Last one week	Never	No	N/A
5642	31	rural	35	Male	Married	Completed Primary School	â‚¦20,001-50,000	1.7	68	133	95	No	No	Weekly	Last one week	Occasionally	No	N/A
5643	31	rural	28	Male	Married	Completed Primary School	â‚¦0-20,000	1.55	64	123	74	No	No	Never	N/A	Never	No	N/A
5644	31	rural	25	Male	Married	Completed Junior Secondary	â‚¦0-20,000	1.67	55	111	71	No	No	Occasionally	Last one week	Daily	No	N/A
5647	41	rural	42	Male	Married	Completed Senior Secondary	â‚¦0-20,000	1.71	87	146	80	No	No	Weekly	Last one week	Never	No	N/A
5650	41	rural	30	Male	Married	Completed Senior Secondary	â‚¦0-20,000	1.71	64	128	81	No	No	Never	N/A	Never	No	N/A
5652	41	rural	25	Male	Married	Completed Senior Secondary	â‚¦0-20,000	1.62	55	127	74	No	No	Weekly	Last one week	Never	No	N/A
5653	41	rural	24	Male	Married	Completed Primary School	â‚¦0-20,000	1.48	48	143	80	No	No	Weekly	Last one week	Never	No	N/A
5655	41	rural	35	Male	Married	Completed Junior Secondary	â‚¦0-20,000	1.69	61	142	80	No	No	Occasionally	Yesterday	Daily	No	N/A
5675	41	rural	32	Male	Married	Completed Senior Secondary	â‚¦0-20,000	1.68	74	107	66	No	No	Weekly	Yesterday	Never	No	N/A
5693	41	rural	32	Male	Married	Completed Senior Secondary	â‚¦0-20,000	1.47	56	148	92	No	No	Daily	Yesterday	Daily	No	N/A
5694	41	rural	40	Male	Married	No education	â‚¦0-20,000	1.64	47	120	74	No	No	Occasionally	Last one week	Daily	No	N/A
5698	41	rural	34	Male	Married	Completed Senior Secondary	â‚¦0-20,000	1.57	90	159	97	No	No	Occasionally	More than a year ago	Never	No	N/A
5702	41	rural	30	Male	Married	Completed Junior Secondary	â‚¦0-20,000	1.67	69	160	78	No	No	Weekly	Yesterday	Never	No	N/A
5704	41	rural	34	Male	Married	Completed Primary School	â‚¦50,001-100,000	1.61	50	136	70	No	No	Weekly	Last one week	Daily	No	N/A
5705	41	rural	40	Male	Married	Completed Senior Secondary	â‚¦0-20,000	1.6	66	133	78	No	No	Occasionally	Yesterday	Never	No	N/A
5707	41	rural	30	Male	Married	Completed Junior Secondary	â‚¦0-20,000	1.67	59	116	71	No	No	Occasionally	Yesterday	Daily	No	N/A
5708	41	rural	25	Male	Married	Completed Primary School	â‚¦0-20,000	1.74	68	127	70	No	No	Never	N/A	Daily	No	N/A
5709	41	rural	30	Male	Married	Completed Senior Secondary	â‚¦0-20,000	1.65	70	130	79	No	No	Never	N/A	Never	No	N/A
5737	17	semi-urban	38	Male	Married	Completed Primary School	â‚¦0-20,000	1.73	52	142	86	No	No	Occasionally	Last one week	Occasionally	No	N/A
5738	17	semi-urban	25	Male	Married	Completed Primary School	â‚¦0-20,000	1.65	57	131	72	No	No	Never	N/A	Never	No	N/A
5739	17	semi-urban	55	Male	Married	Completed Post-secondary	Above â‚¦100,001	1.8	82	133	77	No	No	Never	N/A	Never	No	N/A
5740	17	semi-urban	30	Male	Married	Completed Senior Secondary	â‚¦0-20,000	1.6	52	122	76	No	No	Never	N/A	Never	No	N/A
5741	17	semi-urban	25	Male	Married	Completed Primary School	â‚¦0-20,000	1.65	59	130	80	No	No	Occasionally	Last one week	Occasionally	No	N/A
5742	17	semi-urban	35	Male	Married	Completed Junior Secondary	â‚¦0-20,000	1.5	60	110	82	No	No	Never	N/A	Never	No	N/A
5743	17	semi-urban	35	Male	Married	Completed Junior Secondary	â‚¦0-20,000	1.65	68	101	69	No	No	Occasionally	Last few months	Never	No	N/A
5744	17	semi-urban	38	Male	Married	Completed Junior Secondary	â‚¦0-20,000	1.7	62	124	74	No	No	Daily	Yesterday	Never	No	N/A
5746	17	semi-urban	45	Male	Married	Completed Senior Secondary	Above â‚¦100,001	1.65	70	164	94	No	No	Monthly	Yesterday	Daily	No	N/A
5747	17	semi-urban	29	Male	Married	Completed Senior Secondary	â‚¦0-20,000	1.69	70	125	78	No	No	Never	N/A	Never	No	N/A
5789	19	rural	31	Male	Married	Completed Senior Secondary	â‚¦0-20,000	1.79	66	123	84	No	No	Occasionally	Last one week	Daily	No	N/A
5790	19	rural	30	Male	Married	No education	â‚¦0-20,000	1.65	70	140	87	No	No	Never	N/A	Weekly	No	N/A
5791	20	rural	33	Male	Married	Completed Senior Secondary	â‚¦0-20,000	1.72	50	106	76	No	No	Never	N/A	Never	No	N/A
5798	19	rural	25	Male	Married	Completed Junior Secondary	â‚¦0-20,000	1.61	55	110	70	No	No	Never	N/A	Never	No	N/A
5799	20	rural	25	Male	Married	Some Post-secondary	â‚¦0-20,000	1.66	67	123	46	No	No	Weekly	Last one week	Never	Yes	Snuff
5800	20	rural	47	Male	Married	Completed Primary School	â‚¦0-20,000	1.73	68	126	65	No	No	Never	N/A	Never	No	N/A
5802	20	rural	28	Male	Married	Some Post-secondary	â‚¦0-20,000	1.75	73	121	61	No	No	Never	N/A	Never	No	N/A
5803	20	rural	72	Male	Married	Completed Senior Secondary	â‚¦20,001-50,000	1.66	75	118	78	No	No	Never	N/A	Never	No	N/A
5804	19	rural	39	Male	Married	Completed Senior Secondary	â‚¦0-20,000	1.85	62	130	80	No	No	Occasionally	Yesterday	Never	Yes	Snuff
5826	44	rural	20	Male	Married	Completed Junior Secondary	â‚¦0-20,000	1.67	61	130	82	No	No	Occasionally	Yesterday	Never	No	NA
5827	44	rural	51	Male	Married	Completed Post-secondary	â‚¦50,001-100,000	1.75	65	162	104	No	No	Never	N/A	Never	No	NA
5837	13	rural	18	Male	Married	Completed Junior Secondary	â‚¦0-20,000	1.65	68	145	93	No	No	Never	N/A	Never	No	NA
5838	44	rural	20	Male	Married	Completed Junior Secondary	â‚¦0-20,000	1.7	74	128	89	No	Yes	Weekly	Last one week	Weekly	No	NA
5839	44	rural	25	Male	Married	Completed Post-secondary	â‚¦0-20,000	1.66	55	123	84	No	No	Daily	Yesterday	Never	No	NA
5840	44	rural	40	Male	Married	Completed Junior Secondary	â‚¦20,001-50,000	1.67	64.5	121	81	No	No	Weekly	Yesterday	Daily	No	NA
5841	44	rural	37	Male	Married	Completed Post-secondary	â‚¦50,001-100,000	1.7	108	137	92	No	Yes	Never	N/A	Never	No	NA
5842	44	rural	60	Male	Married	No education	â‚¦0-20,000	1.63	54	141	91	No	No	Weekly	Last one week	Daily	No	NA
5843	44	rural	30	Male	Married	Completed Senior Secondary	â‚¦50,001-100,000	1.76	72	129	81	No	No	Never	N/A	Never	No	NA
5844	44	rural	34	Male	Married	Completed Post-secondary	â‚¦0-20,000	1.65	76	171	104	No	No	Occasionally	Yesterday	Never	No	NA
5845	44	rural	39	Male	Married	Completed Senior Secondary	â‚¦0-20,000	1.65	73	141	95	No	No	Weekly	Last one week	Daily	No	NA
5846	14	rural	32	Male	Married	Completed Senior Secondary	â‚¦0-20,000	1.68	66	115	45	No	No	Monthly	Yesterday	Daily	No	NA
5847	14	rural	25	Male	Married	Completed Senior Secondary	â‚¦0-20,000	1.7	71	140	84	Yes	No	Never	N/A	Never	No	NA
5848	14	rural	22	Male	Married	Completed Senior Secondary	â‚¦0-20,000	1.64	66	118	65	No	No	Weekly	Last one week	Never	No	NA
5849	14	rural	27	Male	Married	Completed Primary School	â‚¦0-20,000	1.63	60	115	67	No	No	Weekly	Last one week	Daily	No	NA
5850	14	rural	35	Male	Married	Completed Primary School	â‚¦0-20,000	1.65	71	120	67	No	No	Never	N/A	Never	No	NA
5851	14	rural	38	Male	Married	Completed Primary School	â‚¦0-20,000	1.71	83	122	63	No	No	Never	N/A	Never	No	NA
5852	14	rural	19	Male	Married	Completed Junior Secondary	â‚¦0-20,000	1.73	68	134	66	No	No	Never	N/A	Never	No	NA
5853	13	rural	40	Male	Married	Completed Primary School	â‚¦0-20,000	1.65	89	153	112	No	No	Never	N/A	Never	No	NA
5854	13	rural	24	Male	Married	Completed Primary School	â‚¦0-20,000	1.5	60	129	76	No	No	Monthly	Last one week	Weekly	No	NA
5855	13	rural	50	Male	Married	No education	â‚¦0-20,000	1.62	81	137	97	No	No	Daily	Yesterday	Never	No	NA
5860	13	rural	22	Male	Married	Completed Senior Secondary	â‚¦0-20,000	1.65	61	129	65	No	No	Never	N/A	Never	No	NA
5882	44	rural	28	Male	Married	Completed Senior Secondary	â‚¦0-20,000	1.66	73	121	70	No	No	Never	N/A	Never	No	NA
5895	38	rural	27	Male	Married	Completed Junior Secondary	â‚¦0-20,000	1.69	55	109	58	Yes	No	Never	N/A	Never	No	N/A
5896	38	rural	43	Male	Married	Completed Post-secondary	â‚¦20,001-50,000	1.75	90	172	111	No	No	Weekly	Yesterday	Never	No	N/A
5994	13	rural	28	Male	Married	Completed Post-secondary	â‚¦20,001-50,000	1.7	60	122	87	No	No	Occasionally	Last one week	Occasionally	No	NA
6013	13	rural	24	Male	Married	Completed Senior Secondary	â‚¦0-20,000	1.78	77	135	90	No	No	Occasionally	Yesterday	Occasionally	No	NA
6016	13	rural	29	Male	Married	Completed Junior Secondary	â‚¦0-20,000	1.7	69	119	87	No	No	Never	N/A	Never	No	NA
6017	13	rural	30	Male	Married	Completed Post-secondary	â‚¦0-20,000	1.71	64	114	78	No	No	Weekly	Last one week	Never	No	NA
6018	14	rural	29	Male	Married	Completed Senior Secondary	â‚¦0-20,000	1.75	72	153	102	Yes	Yes	Weekly	Yesterday	Never	No	NA
6019	13	rural	20	Male	Married	Completed Junior Secondary	â‚¦0-20,000	1.7	64	179	125	No	Yes	Occasionally	Last few months	Never	No	NA
6020	13	rural	26	Male	Married	Completed Senior Secondary	â‚¦0-20,000	1.7	71	147	104	Yes	No	Monthly	Yesterday	Never	No	NA
6021	13	rural	32	Male	Married	Completed Senior Secondary	â‚¦0-20,000	1.75	65	122	88	No	No	Occasionally	Last one week	Never	No	NA
6024	13	rural	35	Male	Married	Completed Post-secondary	â‚¦0-20,000	1.75	81	120	85	No	No	Weekly	Yesterday	Never	No	NA
6025	13	rural	36	Male	Married	Completed Senior Secondary	â‚¦0-20,000	1.79	86	129	90	No	No	Occasionally	Last one week	Never	No	NA
6027	13	rural	31	Male	Married	Some Post-secondary	â‚¦20,001-50,000	1.59	53	143	100	Yes	No	Weekly	Last one week	Never	No	NA
6028	13	rural	35	Male	Married	Some Post-secondary	â‚¦0-20,000	1.6	75	132	96	No	No	Occasionally	Last one week	Never	No	NA
6029	13	rural	27	Male	Married	Completed Senior Secondary	â‚¦0-20,000	1.71	79	122	86	No	No	Never	N/A	Never	No	NA
6040	45	rural	55	Male	Married	Completed Senior Secondary	â‚¦0-20,000	1.76	66	133	81	No	No	Monthly	Last few months	Never	No	N/A
6041	45	rural	32	Male	Married	Completed Post-secondary	â‚¦0-20,000	1.71	56	129	79	No	No	Occasionally	Last few months	Never	No	N/A
6046	45	rural	25	Male	Married	Completed Senior Secondary	â‚¦0-20,000	1.69	44	109	64	No	No	Weekly	Last one week	Never	No	N/A
6047	45	rural	25	Male	Married	Completed Primary School	â‚¦0-20,000	1.78	82	129	81	No	No	Occasionally	Yesterday	Never	No	N/A
6060	45	rural	40	Male	Married	Completed Post-secondary	â‚¦0-20,000	1.67	64	116	69	No	Yes	Weekly	Last one week	Never	No	N/A
6064	80	rural	35	Male	Married	Completed Senior Secondary	â‚¦0-20,000	1.65	70	124	60	No	No	Never	N/A	Never	No	N/A
6065	50	rural	30	Male	Married	No education	â‚¦0-20,000	1.6	52	94	59	No	No	Weekly	Yesterday	Weekly	Yes	Tramadol
6067	45	rural	20	Male	Married	Completed Senior Secondary	â‚¦20,001-50,000	1.77	55	125	64	No	No	Never	N/A	Never	No	N/A
6106	9	rural	27	Male	Married	Completed Post-secondary	â‚¦0-20,000	1.69	65	114	68	No	No	Occasionally	Yesterday	Occasionally	No	N/A
6107	9	rural	22	Male	Married	Completed Junior Secondary	â‚¦0-20,000	1.63	62	118	59	No	No	Never	N/A	Never	No	N/A
6109	4	rural	27	Male	Married	Some Post-secondary	â‚¦0-20,000	1.75	79	132	79	No	No	Never	N/A	Never	No	N/A
6110	4	rural	37	Male	Married	Completed Junior Secondary	â‚¦0-20,000	1.7	72	119	70	No	No	Monthly	Yesterday	Daily	No	N/A
6111	9	rural	31	Male	Married	Completed Senior Secondary	â‚¦0-20,000	1.7	75	142	87	No	No	Never	N/A	Daily	No	N/A
6117	1	rural	30	Male	Married	Completed Senior Secondary	â‚¦0-20,000	1.79	68	126	78	No	No	Weekly	Yesterday	Never	No	N/A
6118	1	rural	40	Male	Married	Completed Junior Secondary	â‚¦0-20,000	1.69	47	115	71	No	No	Weekly	Yesterday	Daily	No	N/A
6119	1	rural	38	Male	Married	Completed Senior Secondary	â‚¦0-20,000	1.63	63	132	93	No	No	Occasionally	Last one week	Never	No	N/A
6120	1	rural	43	Male	Married	Completed Senior Secondary	â‚¦0-20,000	1.74	74	141	76	No	No	Never	N/A	Never	No	N/A
6162	38	rural	25	Male	Married	Completed Senior Secondary	â‚¦0-20,000	1.6	65	127	64	No	No	Never	N/A	Never	No	N/A
6163	38	rural	36	Male	Married	Completed Senior Secondary	â‚¦0-20,000	1.7	60	86	56	No	No	Weekly	Yesterday	Daily	Yes	Indian Hemp
6164	38	rural	47	Male	Married	Completed Primary School	â‚¦0-20,000	1.7	70	113	79	No	No	Daily	Yesterday	Daily	No	N/A
6166	38	rural	30	Male	Married	No education	â‚¦0-20,000	1.63	62	137	77	No	No	Daily	Yesterday	Daily	No	N/A
6167	38	rural	20	Male	Married	Completed Senior Secondary	â‚¦0-20,000	1.6	60	110	65	No	No	Monthly	Last one week	Never	No	N/A
6168	38	rural	50	Male	Married	Some Post-secondary	â‚¦0-20,000	1.65	85	153	104	No	No	Never	N/A	Never	No	N/A
6169	38	rural	35	Male	Married	Completed Senior Secondary	â‚¦20,001-50,000	1.65	60	133	76	No	No	Never	N/A	Never	No	N/A
6171	38	rural	23	Male	Married	Completed Senior Secondary	â‚¦20,001-50,000	1.7	70	130	65	No	No	Monthly	Last one week	Never	No	N/A
6172	38	rural	42	Male	Married	Completed Senior Secondary	â‚¦0-20,000	1.6	60	126	67	No	No	Daily	Yesterday	Daily	No	N/A
6174	38	rural	28	Male	Married	Completed Senior Secondary	â‚¦20,001-50,000	1.68	65	143	89	No	No	Never	N/A	Never	No	N/A
6176	38	rural	25	Male	Married	Completed Post-secondary	â‚¦0-20,000	1.68	78	143	82	No	No	Weekly	Last one week	Never	No	N/A
6177	38	rural	28	Male	Married	Completed Senior Secondary	â‚¦20,001-50,000	1.55	60	106	68	No	No	Monthly	Last few months	Never	No	N/A
6178	38	rural	47	Male	Married	Completed Junior Secondary	â‚¦0-20,000	1.5	60	137	82	No	No	Weekly	Last one week	Daily	No	N/A
6179	38	rural	28	Male	Married	Some Post-secondary	â‚¦50,001-100,000	1.55	46	125	80	No	No	Weekly	Last one week	Daily	No	N/A
6180	38	rural	31	Male	Married	Completed Senior Secondary	â‚¦0-20,000	1.68	65	125	83	No	No	Monthly	Last few months	Daily	No	N/A
6182	38	rural	31	Male	Married	Completed Senior Secondary	â‚¦0-20,000	1.7	65	127	73	No	No	Never	N/A	Never	No	N/A
6183	38	rural	58	Male	Married	Completed Post-secondary	â‚¦0-20,000	1.7	55	127	91	No	No	Daily	Yesterday	Daily	No	N/A
6184	38	rural	42	Male	Married	Completed Senior Secondary	â‚¦0-20,000	1.6	60	124	62	No	No	Daily	Last few months	Never	No	N/A
6188	38	rural	35	Male	Married	Completed Post-secondary	â‚¦0-20,000	1.7	85	173	103	No	No	Daily	Yesterday	Never	No	N/A
6191	38	rural	27	Male	Married	Completed Junior Secondary	â‚¦0-20,000	1.62	70	125	72	No	No	Never	N/A	Never	No	N/A
6192	38	rural	40	Male	Married	Completed Primary School	â‚¦0-20,000	1.7	67	115	85	No	Yes	Daily	Yesterday	Daily	No	N/A
6193	38	rural	24	Male	Married	Completed Senior Secondary	â‚¦0-20,000	1.6	60	130	76	Yes	No	Occasionally	Yesterday	Never	No	N/A
6194	38	rural	55	Male	Married	Completed Primary School	â‚¦0-20,000	1.7	60	117	100	No	No	Weekly	Last one week	Daily	No	N/A
6195	38	rural	39	Male	Married	Some Post-secondary	â‚¦20,001-50,000	1.77	71	129	56	Yes	Yes	Occasionally	Last one week	Never	No	N/A
6196	38	rural	25	Male	Married	Completed Primary School	â‚¦0-20,000	1.6	50	137	88	No	No	Daily	Yesterday	Daily	No	N/A
6233	31	rural	19	Male	Married	Completed Senior Secondary	â‚¦0-20,000	1.72	72	147	73	No	No	Weekly	Last one week	Never	No	N/A
6234	31	rural	30	Male	Married	Completed Primary School	â‚¦0-20,000	1.68	75	127	80	No	No	Weekly	Yesterday	Daily	No	N/A
6235	32	rural	33	Male	Married	Completed Primary School	â‚¦0-20,000	1.6	70	105	60	No	No	Daily	Yesterday	Daily	No	N/A
6236	32	rural	40	Male	Married	Completed Senior Secondary	â‚¦20,001-50,000	1.75	69	145	80	No	No	Never	N/A	Never	No	N/A
6238	32	rural	21	Male	Married	Completed Junior Secondary	â‚¦0-20,000	1.7	70	114	70	No	No	Weekly	More than a year ago	Never	No	N/A
6239	32	rural	25	Male	Married	Completed Primary School	â‚¦0-20,000	1.7	69	138	82	No	No	Occasionally	Last few months	Never	No	N/A
6240	32	rural	23	Male	Married	Completed Primary School	â‚¦0-20,000	1.79	60	137	79	No	No	Never	N/A	Never	No	N/A
6241	32	rural	56	Male	Married	Completed Primary School	â‚¦0-20,000	1.57	70	164	92	No	No	Monthly	Last few months	Never	No	N/A
6242	32	rural	40	Male	Married	Completed Junior Secondary	â‚¦0-20,000	1.6	62	145	79	No	No	Monthly	Last few months	Never	No	N/A
6243	32	rural	20	Male	Married	No education	â‚¦0-20,000	1.59	57	141	85	No	No	Never	N/A	Never	No	N/A
6244	32	rural	35	Male	Married	Completed Senior Secondary	â‚¦0-20,000	1.64	62	129	81	No	No	Occasionally	Last few months	Daily	No	N/A
6245	32	rural	30	Male	Married	Completed Junior Secondary	â‚¦0-20,000	1.7	68	135	73	No	No	Monthly	Last few months	Weekly	No	N/A
6247	32	rural	43	Male	Married	Completed Junior Secondary	â‚¦0-20,000	1.76	70	140	81	No	Yes	Occasionally	Last one week	Occasionally	No	N/A
6248	32	rural	34	Male	Married	Completed Senior Secondary	â‚¦0-20,000	1.66	59	142	83	No	No	Monthly	Last few months	Never	No	N/A
6249	32	rural	33	Male	Married	Completed Senior Secondary	â‚¦0-20,000	1.61	61	132	82	No	No	Occasionally	Last few months	Never	No	N/A
6251	32	rural	31	Male	Married	Completed Junior Secondary	â‚¦20,001-50,000	1.7	79	119	81	No	No	Occasionally	Last one week	Never	No	N/A
6252	32	rural	25	Male	Married	No education	â‚¦0-20,000	1.56	72	119	70	No	No	Never	N/A	Never	No	N/A
6253	32	rural	24	Male	Married	Completed Senior Secondary	â‚¦0-20,000	1.78	61	140	81	No	No	Monthly	Last few months	Daily	No	N/A
6254	32	rural	35	Male	Married	Completed Junior Secondary	â‚¦0-20,000	1.59	50	140	82	No	No	Daily	Yesterday	Daily	No	N/A
6255	32	rural	43	Male	Married	Completed Primary School	â‚¦50,001-100,000	1.68	61	117	74	No	No	Weekly	Last one week	Daily	No	N/A
6256	32	rural	25	Male	Married	Completed Senior Secondary	â‚¦0-20,000	1.6	50	118	76	No	No	Occasionally	Last one week	Daily	No	N/A
6257	32	rural	32	Male	Married	Completed Junior Secondary	â‚¦0-20,000	1.6	60	140	82	No	No	Weekly	Yesterday	Never	No	N/A
6258	32	rural	66	Male	Married	Completed Primary School	Above â‚¦100,001	1.7	62	109	62	No	No	Monthly	Last few months	Daily	No	N/A
6259	32	rural	32	Male	Married	Completed Senior Secondary	â‚¦0-20,000	1.6	75	141	81	No	No	Never	N/A	Never	No	N/A
6260	32	rural	39	Male	Married	Completed Senior Secondary	â‚¦0-20,000	1.67	70	125	100	No	No	Monthly	Yesterday	Never	No	N/A
6261	32	rural	39	Male	Married	Completed Junior Secondary	â‚¦20,001-50,000	1.78	65	169	100	No	No	Weekly	Yesterday	Daily	No	N/A
6272	13	rural	35	Male	Married	Completed Post-secondary	â‚¦50,001-100,000	1.6	61	111	64	No	No	Occasionally	Last one week	Never	No	NA
6273	13	rural	28	Male	Married	Some Post-secondary	â‚¦0-20,000	1.7	81	151	88	No	No	Occasionally	Last one week	Never	No	NA
6274	13	rural	30	Male	Married	Completed Senior Secondary	â‚¦0-20,000	1.75	66	128	78	No	No	Occasionally	Last one week	Never	No	NA
6276	13	rural	39	Male	Married	Completed Senior Secondary	â‚¦50,001-100,000	1.55	79	130	66	No	No	Occasionally	Last one week	Never	No	NA
6277	13	rural	35	Male	Married	Completed Primary School	â‚¦0-20,000	1.64	63	114	77	No	No	Occasionally	Yesterday	Never	No	NA
6278	13	rural	58	Male	Married	Completed Senior Secondary	â‚¦20,001-50,000	1.64	62	152	97	No	No	Occasionally	Last one week	Never	No	NA
6279	13	rural	31	Male	Married	Completed Post-secondary	â‚¦0-20,000	1.66	67	112	73	No	No	Never	N/A	Never	No	NA
6280	13	rural	38	Male	Married	Completed Post-secondary	â‚¦20,001-50,000	1.6	65	102	66	No	No	Occasionally	Last few months	Never	No	NA
6282	13	rural	28	Male	Married	Some Post-secondary	â‚¦0-20,000	1.65	80	142	88	No	No	Occasionally	Last one week	Never	No	NA
6284	13	rural	30	Male	Married	Some Post-secondary	â‚¦0-20,000	1.7	80	132	89	No	No	Daily	Yesterday	Never	No	NA
6285	13	rural	37	Male	Married	Completed Senior Secondary	â‚¦0-20,000	1.6	60	115	85	No	No	Never	N/A	Never	No	NA
6286	13	rural	38	Male	Married	Completed Post-secondary	â‚¦20,001-50,000	1.6	74	160	97	No	No	Occasionally	Last few months	Never	No	NA
6309	47	rural	35	Male	Married	Some Post-secondary	â‚¦20,001-50,000	1.7	92	136	88	No	No	Occasionally	Last one week	Never	No	NA
6310	14	rural	26	Male	Married	Some Post-secondary	â‚¦0-20,000	1.6	80	111	70	No	No	Monthly	Yesterday	Never	No	NA
6311	47	rural	23	Male	Married	Completed Junior Secondary	â‚¦0-20,000	1.79	73	116	73	No	No	Occasionally	Yesterday	Never	No	NA
6312	14	rural	23	Male	Married	Completed Senior Secondary	â‚¦0-20,000	1.55	71	108	57	No	No	Never	N/A	Never	No	NA
6313	14	rural	18	Male	Married	Completed Senior Secondary	â‚¦0-20,000	1.49	62	129	89	No	No	Weekly	Yesterday	Daily	No	NA
6314	14	rural	23	Male	Married	Completed Junior Secondary	â‚¦0-20,000	1.5	71	135	72	No	No	Never	N/A	Never	No	NA
6315	14	rural	20	Male	Married	Completed Junior Secondary	â‚¦0-20,000	1.5	67	112	92	No	No	Weekly	Last one week	Never	No	NA
6316	14	rural	27	Male	Married	Completed Junior Secondary	â‚¦20,001-50,000	1.4	58	107	69	No	No	Weekly	Yesterday	Never	No	NA
6317	14	rural	45	Male	Married	Completed Primary School	â‚¦0-20,000	1.7	84	104	68	No	No	Weekly	Yesterday	Never	No	NA
6318	14	rural	60	Male	Married	Completed Senior Secondary	â‚¦20,001-50,000	1.57	67	121	77	No	No	Weekly	Yesterday	Never	No	NA
6319	47	rural	28	Male	Married	Completed Post-secondary	â‚¦0-20,000	1.64	71	109	65	No	No	Never	N/A	Never	No	NA
6322	14	rural	30	Male	Married	Completed Primary School	â‚¦0-20,000	1.5	70	127	87	No	No	Never	N/A	Never	No	NA
6389	47	rural	32	Male	Married	Completed Senior Secondary	â‚¦0-20,000	1.75	78	128	78	No	No	Occasionally	Last one week	Never	No	NA
6390	47	rural	40	Male	Married	Some Post-secondary	â‚¦50,001-100,000	1.67	80	167	103	No	No	Occasionally	Last one week	Never	No	NA
6391	47	rural	20	Male	Married	Completed Senior Secondary	â‚¦0-20,000	1.7	81	142	72	No	No	Never	N/A	Never	No	NA
6392	47	rural	40	Male	Married	Completed Senior Secondary	â‚¦20,001-50,000	1.78	79	151	102	No	No	Never	N/A	Never	No	NA
6393	47	rural	28	Male	Married	Completed Senior Secondary	â‚¦20,001-50,000	1.7	79	114	61	No	No	Occasionally	Last one week	Daily	No	NA
6394	47	rural	45	Male	Married	Completed Post-secondary	Above â‚¦100,001	1.79	102	148	94	No	No	Weekly	Last one week	Daily	No	NA
6396	47	rural	37	Male	Married	Completed Primary School	â‚¦0-20,000	1.72	94	146	85	No	No	Monthly	Last one week	Never	No	NA
6397	47	rural	51	Male	Married	Completed Senior Secondary	â‚¦50,001-100,000	1.7	70	149	83	No	No	Never	N/A	Never	No	NA
6402	47	rural	29	Male	Married	Some Post-secondary	â‚¦0-20,000	1.77	87	153	95	No	No	Occasionally	Last one week	Never	No	NA
6404	47	rural	47	Male	Married	No education	â‚¦20,001-50,000	1.57	61	125	83	No	No	Occasionally	Last one week	Weekly	No	NA
6424	48	semi-urban	25	Male	Married	Completed Senior Secondary	â‚¦0-20,000	1.6	60	105	57	No	No	Weekly	Last one week	Never	No	N/A
6425	48	semi-urban	20	Male	Married	Completed Senior Secondary	â‚¦0-20,000	1.6	60	117	72	No	No	Never	N/A	Never	No	N/A
6427	48	semi-urban	35	Male	Married	Completed Post-secondary	â‚¦0-20,000	1.65	71	145	86	No	No	Weekly	Yesterday	Never	No	N/A
6431	48	semi-urban	18	Male	Married	Completed Post-secondary	â‚¦50,001-100,000	1.65	70	131	83	No	No	Occasionally	Last one week	Never	No	N/A
6437	48	semi-urban	53	Male	Married	Completed Junior Secondary	â‚¦20,001-50,000	1.55	61	166	91	No	No	Occasionally	Last one week	Never	No	N/A
6441	48	semi-urban	35	Male	Married	Completed Senior Secondary	â‚¦0-20,000	1.55	69	237	141	No	No	Daily	Yesterday	Daily	No	N/A
6442	48	semi-urban	31	Male	Single	Completed Primary School	â‚¦0-20,000	1.85	80	150	150	No	No	Occasionally	Last one week	Never	No	N/A
6443	48	semi-urban	24	Male	Married	Completed Junior Secondary	â‚¦0-20,000	1.6	70	121	77	No	No	Never	N/A	Never	No	N/A
6444	48	semi-urban	70	Male	Married	Completed Senior Secondary	â‚¦0-20,000	1.6	61	118	82	Yes	Yes	Never	N/A	Never	No	N/A
6445	48	semi-urban	19	Male	Married	Completed Senior Secondary	â‚¦0-20,000	1.75	71	125	75	No	No	Never	N/A	Never	No	N/A
6446	48	semi-urban	31	Male	Married	No education	â‚¦0-20,000	1.5	51	116	81	No	No	Weekly	Yesterday	Never	No	N/A
6447	48	semi-urban	51	Male	Married	Completed Primary School	â‚¦0-20,000	1.5	59	142	100	No	No	Daily	Yesterday	Daily	No	N/A
6448	15	semi-urban	28	Male	Married	Completed Junior Secondary	â‚¦0-20,000	1.64	64	120	85	No	No	Never	N/A	Never	No	N/A
6449	48	semi-urban	24	Male	Married	Some Post-secondary	â‚¦0-20,000	1.75	84	139	84	No	No	Occasionally	Last one week	Never	No	N/A
6450	48	semi-urban	35	Male	Married	Completed Junior Secondary	â‚¦0-20,000	1.55	48	117	63	No	No	Weekly	Last one week	Never	No	N/A
6451	48	semi-urban	26	Male	Married	Completed Post-secondary	â‚¦0-20,000	1.65	70	139	84	No	No	Occasionally	Last one week	Never	No	N/A
6452	48	semi-urban	31	Male	Married	Completed Senior Secondary	â‚¦0-20,000	1.76	78	146	96	No	No	Monthly	Last one week	Never	No	N/A
6453	48	semi-urban	30	Male	Married	Completed Senior Secondary	â‚¦0-20,000	1.65	75	149	95	No	No	Never	N/A	Never	No	N/A
6455	48	semi-urban	36	Male	Married	Completed Senior Secondary	â‚¦0-20,000	1.55	65	121	79	No	No	Daily	Yesterday	Never	No	N/A
6456	15	semi-urban	57	Male	Married	Completed Post-secondary	Above â‚¦100,001	1.66	72	144	84	Yes	No	Occasionally	Last one week	Never	No	N/A
6457	15	semi-urban	26	Male	Married	Completed Senior Secondary	â‚¦0-20,000	1.69	70	143	85	No	No	Occasionally	Last few months	Never	No	N/A
6459	15	semi-urban	34	Male	Married	Completed Senior Secondary	â‚¦0-20,000	1.64	72	145	92	Yes	No	Daily	Yesterday	Never	No	N/A
6460	48	semi-urban	25	Male	Married	Completed Primary School	â‚¦0-20,000	1.6	60	113	78	No	No	Never	N/A	Never	No	N/A
6461	48	semi-urban	21	Male	Married	No education	â‚¦0-20,000	1.65	79	122	84	No	No	Occasionally	Yesterday	Never	No	N/A
6462	48	semi-urban	35	Male	Married	Completed Post-secondary	â‚¦50,001-100,000	1.67	60	135	75	No	No	Never	N/A	Never	No	N/A
6463	15	semi-urban	69	Male	Married	Completed Junior Secondary	â‚¦0-20,000	1.61	46	145	101	No	No	Weekly	Last one week	Daily	No	N/A
6464	48	semi-urban	37	Male	Married	Completed Senior Secondary	â‚¦0-20,000	1.6	52	117	80	No	No	Never	N/A	Never	No	N/A
6465	48	semi-urban	22	Male	Married	Completed Junior Secondary	â‚¦0-20,000	1.65	79	152	75	No	No	Daily	Yesterday	Never	No	N/A
6466	15	semi-urban	30	Male	Married	Completed Junior Secondary	â‚¦0-20,000	1.75	70	144	88	No	No	Never	N/A	Never	No	N/A
6467	15	semi-urban	35	Male	Married	Completed Junior Secondary	â‚¦0-20,000	1.6	70	137	74	No	No	Weekly	Last one week	Never	No	N/A
6526	16	semi-urban	30	Male	Married	Completed Senior Secondary	â‚¦0-20,000	1.6	62	132	78	No	No	Daily	Yesterday	Never	No	N/A
6528	16	semi-urban	34	Male	Married	Completed Junior Secondary	â‚¦0-20,000	1.6	66	138	93	No	No	Daily	Yesterday	Occasionally	No	N/A
6530	53	semi-urban	23	Male	Married	Completed Primary School	â‚¦0-20,000	1.65	75	144	78	No	No	Never	N/A	Never	No	N/A
6531	53	semi-urban	32	Male	Married	Completed Senior Secondary	â‚¦0-20,000	1.4	60	147	97	No	No	Daily	Yesterday	Never	No	N/A
6536	53	semi-urban	18	Male	Married	Completed Primary School	â‚¦0-20,000	1.65	61	113	78	No	No	Occasionally	Last one week	Never	No	N/A
6542	16	semi-urban	32	Male	Married	Completed Primary School	â‚¦0-20,000	1.64	68	118	78	No	No	Weekly	Last one week	Never	No	N/A
6547	53	semi-urban	22	Male	Married	Completed Junior Secondary	â‚¦0-20,000	1.7	70	159	98	No	No	Weekly	Last one week	Never	No	N/A
6548	15	semi-urban	28	Male	Married	Completed Primary School	â‚¦0-20,000	1.65	62	158	62	No	No	Weekly	Last one week	Never	No	N/A
6549	16	semi-urban	60	Male	Married	Completed Post-secondary	â‚¦20,001-50,000	1.75	75	143	85	No	No	Occasionally	Last one week	Never	No	N/A
6550	53	semi-urban	35	Male	Married	Completed Senior Secondary	â‚¦0-20,000	1.75	65	127	81	No	No	Monthly	Last one week	Never	No	N/A
6551	15	semi-urban	30	Male	Married	Completed Senior Secondary	â‚¦0-20,000	1.65	55	100	69	No	No	Never	N/A	Never	No	N/A
6552	15	semi-urban	35	Male	Married	Completed Primary School	â‚¦0-20,000	1.75	70	101	82	No	No	Weekly	Last one week	Daily	No	N/A
6553	53	semi-urban	39	Male	Married	Completed Primary School	â‚¦0-20,000	1.75	93	123	80	No	No	Occasionally	Last one week	Never	No	N/A
6571	17	semi-urban	28	Male	Married	Some Post-secondary	â‚¦0-20,000	1.7	62	149	87	No	No	Occasionally	Yesterday	Occasionally	No	N/A
6572	19	rural	26	Male	Married	Completed Senior Secondary	â‚¦20,001-50,000	1.71	75	133	81	No	No	Occasionally	Last one week	Daily	No	N/A
6573	17	semi-urban	49	Male	Married	Completed Senior Secondary	â‚¦0-20,000	1.7	81	126	82	No	No	Occasionally	Last one week	Never	No	N/A
6574	17	semi-urban	35	Male	Married	Completed Senior Secondary	â‚¦0-20,000	1.64	67	163	103	No	No	Daily	Last one week	Daily	No	N/A
6576	17	semi-urban	30	Male	Married	Completed Primary School	â‚¦20,001-50,000	1.74	66	119	61	No	No	Daily	Yesterday	Never	No	N/A
6577	18	semi-urban	22	Male	Married	Completed Senior Secondary	â‚¦0-20,000	1.7	60	154	80	No	No	Never	N/A	Never	No	N/A
6578	16	semi-urban	52	Male	Married	Completed Post-secondary	Above â‚¦100,001	1.76	84	226	121	No	No	Daily	Yesterday	Daily	No	N/A
6579	16	semi-urban	40	Male	Married	Completed Senior Secondary	â‚¦20,001-50,000	1.66	67	185	125	No	No	Occasionally	Last one week	Daily	No	N/A
6581	19	rural	23	Male	Married	Completed Senior Secondary	â‚¦0-20,000	1.67	70	119	63	No	No	Daily	Yesterday	Never	No	N/A
6582	18	semi-urban	27	Male	Married	Some Post-secondary	â‚¦0-20,000	1.73	72	121	83	No	Yes	Never	N/A	Never	No	N/A
6584	17	semi-urban	32	Male	Married	Completed Primary School	â‚¦0-20,000	1.65	44	100	59	No	No	Occasionally	Yesterday	Never	No	N/A
6592	19	rural	53	Male	Married	Completed Post-secondary	Above â‚¦100,001	1.8	73	106	74	No	No	Occasionally	Yesterday	Never	No	N/A
6597	15	semi-urban	27	Male	Married	Completed Junior Secondary	â‚¦0-20,000	1.65	62	101	75	No	No	Never	N/A	Never	No	N/A
6599	16	semi-urban	26	Male	Married	Completed Junior Secondary	â‚¦0-20,000	1.63	57	130	71	No	No	Monthly	Last one week	Daily	Yes	SNUFF
6601	19	rural	36	Male	Married	Completed Post-secondary	â‚¦20,001-50,000	1.8	68	137	91	No	No	Never	N/A	Never	No	N/A
6602	19	rural	26	Male	Married	Completed Junior Secondary	â‚¦0-20,000	1.63	61	124	70	No	No	Never	N/A	Never	No	N/A
6603	19	rural	25	Male	Married	Completed Senior Secondary	â‚¦0-20,000	1.71	67	138	100	No	No	Never	N/A	Occasionally	No	N/A
6604	46	rural	29	Male	Married	Completed Primary School	â‚¦0-20,000	1.68	65	107	79	No	No	Daily	Yesterday	Daily	No	N/A
6605	46	rural	25	Male	Married	Completed Senior Secondary	â‚¦0-20,000	1.67	75	114	71	No	No	Daily	Yesterday	Never	No	N/A
6606	19	rural	40	Male	Married	Completed Primary School	â‚¦0-20,000	1.7	79	160	102	No	No	Weekly	Last one week	Never	No	N/A
6607	19	rural	25	Male	Married	Completed Senior Secondary	â‚¦20,001-50,000	1.84	68	124	92	No	No	Weekly	Yesterday	Daily	No	N/A
6608	46	rural	28	Male	Married	Completed Senior Secondary	Above â‚¦100,001	1.75	71	156	111	No	No	Occasionally	Yesterday	Daily	No	N/A
6610	46	rural	30	Male	Married	Completed Junior Secondary	â‚¦0-20,000	1.6	53	116	75	No	No	Never	N/A	Never	No	N/A
6611	46	rural	43	Male	Married	Some Post-secondary	â‚¦20,001-50,000	1.66	91	118	81	No	No	Never	N/A	Never	No	N/A
6612	46	rural	40	Male	Married	Completed Junior Secondary	â‚¦20,001-50,000	1.62	61	127	75	No	No	Weekly	Last one week	Daily	No	N/A
6613	46	rural	34	Male	Married	Completed Post-secondary	â‚¦0-20,000	1.6	55	120	70	No	No	Occasionally	Last one week	Never	No	N/A
6614	46	rural	30	Male	Married	Completed Senior Secondary	â‚¦0-20,000	1.69	56	121	69	No	No	Occasionally	Last few months	Daily	No	N/A
6615	46	rural	55	Male	Married	Completed Senior Secondary	â‚¦0-20,000	1.61	49	121	83	No	No	Occasionally	Last few months	Daily	No	N/A
6616	46	rural	35	Male	Married	Completed Senior Secondary	â‚¦0-20,000	1.65	70	124	61	No	No	Monthly	Yesterday	Monthly	No	N/A
6617	46	rural	24	Male	Married	Completed Senior Secondary	â‚¦0-20,000	1.64	55	117	65	No	Yes	Never	N/A	Never	No	N/A
6619	46	rural	27	Male	Married	Completed Post-secondary	â‚¦0-20,000	1.64	65	131	87	No	No	Occasionally	Last few months	Never	No	N/A
6620	46	rural	35	Male	Married	Completed Junior Secondary	â‚¦0-20,000	1.64	64	136	80	No	No	Occasionally	Last one week	Daily	No	N/A
6621	46	rural	25	Male	Married	Completed Senior Secondary	â‚¦0-20,000	1.75	71	118	74	No	No	Never	N/A	Never	No	N/A
6622	46	rural	27	Male	Married	Completed Senior Secondary	â‚¦0-20,000	1.67	67	143	85	No	No	Never	N/A	Never	No	N/A
6623	46	rural	28	Male	Married	Completed Senior Secondary	â‚¦0-20,000	1.6	65	113	61	No	No	Monthly	Last few months	Never	No	N/A
6624	46	rural	30	Male	Married	Completed Post-secondary	â‚¦0-20,000	1.67	78	129	70	No	No	Occasionally	Last one week	Daily	No	N/A
6625	46	rural	48	Male	Married	Completed Primary School	â‚¦0-20,000	1.76	78	132	83	No	No	Monthly	Yesterday	Never	No	N/A
6627	46	rural	21	Male	Married	No education	â‚¦0-20,000	1.74	59	149	88	No	No	Daily	Yesterday	Daily	No	N/A
6628	46	rural	32	Male	Married	Completed Senior Secondary	â‚¦20,001-50,000	1.71	69	116	63	No	No	Occasionally	Yesterday	Occasionally	No	N/A
6629	46	rural	38	Male	Married	Completed Junior Secondary	â‚¦0-20,000	1.67	71	142	81	No	No	Occasionally	Last few months	Daily	No	N/A
6630	43	rural	31	Male	Married	Some Post-secondary	â‚¦0-20,000	1.67	63	131	85	No	No	Occasionally	Last few months	Never	No	N/A
6632	46	rural	26	Male	Married	Some Post-secondary	â‚¦0-20,000	1.59	58	140	82	No	No	Occasionally	Last one week	Never	No	N/A
6633	46	rural	44	Male	Married	Completed Post-secondary	â‚¦0-20,000	1.73	69	142	90	No	No	Monthly	Last few months	Never	No	N/A
6634	46	rural	32	Male	Married	Completed Post-secondary	â‚¦0-20,000	1.67	67	146	67	No	No	Occasionally	Last one week	Occasionally	No	N/A
6635	46	rural	38	Male	Married	Completed Senior Secondary	â‚¦0-20,000	1.81	89	116	80	No	No	Occasionally	Yesterday	Never	Yes	Snuff
6636	46	rural	27	Male	Married	Completed Senior Secondary	â‚¦0-20,000	1.69	63	131	75	No	No	Never	N/A	Never	No	N/A
6683	46	rural	34	Male	Married	Completed Junior Secondary	â‚¦0-20,000	1.67	68	137	73	No	No	Weekly	Last one week	Never	No	N/A
6688	43	rural	24	Male	Married	Completed Junior Secondary	â‚¦0-20,000	1.68	61	121	67	No	No	Never	N/A	Never	No	N/A
6698	46	rural	25	Male	Married	Completed Senior Secondary	â‚¦0-20,000	1.82	79	132	87	No	No	Daily	Yesterday	Never	No	N/A
6710	43	rural	44	Male	Married	Completed Post-secondary	Above â‚¦100,001	1.86	82	133	95	No	No	Daily	Yesterday	Never	Yes	Snuff
6718	43	rural	34	Male	Married	Completed Junior Secondary	â‚¦0-20,000	1.76	69	124	81	No	No	Daily	Last one week	Daily	No	N/A
6720	46	rural	32	Male	Married	Completed Senior Secondary	â‚¦0-20,000	1.6	69	131	83	No	No	Never	N/A	Never	No	N/A
6722	12	rural	62	Male	Married	Completed Primary School	â‚¦0-20,000	1.71	55	123	82	No	No	Never	N/A	Daily	No	N/A
6725	12	rural	20	Male	Married	Completed Junior Secondary	â‚¦0-20,000	1.72	65	130	78	No	No	Never	N/A	Never	No	N/A
6730	12	rural	28	Male	Married	Completed Senior Secondary	â‚¦0-20,000	1.57	70	120	70	Yes	Yes	Occasionally	Last one week	Never	No	N/A
6732	12	rural	29	Male	Married	Some Post-secondary	â‚¦0-20,000	1.7	60	133	82	No	No	Occasionally	Last one week	Never	No	N/A
6741	12	rural	25	Male	Married	Completed Junior Secondary	â‚¦20,001-50,000	1.65	72	124	72	Yes	No	Never	N/A	Never	No	N/A
6745	4	rural	25	Male	Married	Completed Senior Secondary	â‚¦0-20,000	1.74	72	143	69	No	No	Occasionally	Last one week	Never	No	N/A
6755	4	rural	37	Male	Married	Completed Senior Secondary	â‚¦0-20,000	1.7	73	166	109	No	No	Weekly	Last one week	Never	No	N/A
6756	12	rural	26	Male	Married	Completed Junior Secondary	â‚¦0-20,000	1.8	70	119	62	No	No	Never	N/A	Never	No	N/A
6760	4	rural	30	Male	Married	Completed Senior Secondary	â‚¦0-20,000	1.6	58	131	63	No	No	Daily	Last one week	Never	No	N/A
6761	4	rural	35	Male	Married	Completed Post-secondary	â‚¦0-20,000	1.65	60	135	91	No	No	Occasionally	Last few months	Never	No	N/A
6765	4	rural	52	Male	Married	Completed Senior Secondary	â‚¦0-20,000	1.68	53	103	78	No	No	Occasionally	Last one week	Never	No	N/A
6767	12	rural	27	Male	Married	Completed Primary School	â‚¦0-20,000	1.66	63	134	72	No	No	Never	N/A	Never	No	N/A
6770	12	rural	22	Male	Married	Completed Senior Secondary	â‚¦0-20,000	1.66	62	119	66	No	No	Never	N/A	Never	No	N/A
6771	12	rural	37	Male	Married	Completed Senior Secondary	â‚¦0-20,000	1.55	55	134	86	No	No	Occasionally	Last one week	Never	No	N/A
6772	4	rural	30	Male	Married	Completed Senior Secondary	â‚¦20,001-50,000	1.75	74	139	85	No	No	Never	N/A	Never	No	N/A
6773	4	rural	40	Male	Married	Completed Junior Secondary	â‚¦0-20,000	1.55	90	130	89	No	No	Daily	Yesterday	Never	No	N/A
6774	12	rural	31	Male	Married	Completed Post-secondary	â‚¦0-20,000	1.75	100	129	95	No	No	Occasionally	Yesterday	Never	No	N/A
6775	12	rural	28	Male	Married	Completed Post-secondary	â‚¦0-20,000	1.65	59	131	82	No	No	Occasionally	Last one week	Never	No	N/A
6814	9	rural	32	Male	Married	Completed Senior Secondary	â‚¦0-20,000	1.62	57	124	66	No	No	Never	N/A	Never	No	N/A
6815	1	rural	34	Male	Married	Completed Senior Secondary	â‚¦0-20,000	1.6	76	144	87	No	No	Daily	Yesterday	Never	No	N/A
6816	1	rural	38	Male	Married	Completed Junior Secondary	â‚¦0-20,000	1.57	65	130	85	No	No	Weekly	Last one week	Never	No	N/A
6817	1	rural	25	Male	Married	Completed Primary School	â‚¦0-20,000	1.7	62	143	80	No	No	Daily	Yesterday	Daily	No	N/A
6818	1	rural	22	Male	Married	Completed Junior Secondary	â‚¦0-20,000	1.85	74	144	71	No	No	Weekly	Last one week	Daily	No	N/A
6819	12	rural	35	Male	Married	Completed Senior Secondary	â‚¦0-20,000	1.55	49	147	81	No	No	Never	N/A	Never	No	N/A
6820	12	rural	30	Male	Married	Completed Senior Secondary	â‚¦0-20,000	1.65	59	105	69	No	No	Never	N/A	Never	No	N/A
6821	1	rural	20	Male	Married	Completed Junior Secondary	â‚¦0-20,000	1.55	58	139	51	No	No	Never	N/A	Never	No	N/A
6822	12	rural	35	Male	Married	Completed Senior Secondary	â‚¦0-20,000	1.6	48	142	74	Yes	Yes	Weekly	Last one week	Never	No	N/A
6823	1	rural	45	Male	Married	No education	â‚¦0-20,000	1.65	69	124	68	No	No	Weekly	Last one week	Never	No	N/A
6824	9	rural	35	Male	Married	Completed Junior Secondary	â‚¦0-20,000	1.87	86	136	76	No	No	Occasionally	Last one week	Never	No	N/A
6825	9	rural	26	Male	Married	Completed Post-secondary	â‚¦0-20,000	1.56	59	125	72	No	No	Never	N/A	Never	No	N/A
6826	4	rural	45	Male	Married	Completed Senior Secondary	â‚¦0-20,000	1.52	58	123	76	No	No	Weekly	Last one week	Never	No	N/A
6827	4	rural	29	Male	Married	Completed Junior Secondary	â‚¦0-20,000	1.65	65	138	68	No	No	Weekly	Yesterday	Never	No	N/A
6828	4	rural	27	Male	Married	Completed Senior Secondary	â‚¦0-20,000	1.6	73	153	86	No	No	Occasionally	Yesterday	Daily	No	N/A
6829	4	rural	30	Male	Married	Completed Post-secondary	â‚¦0-20,000	1.65	68	142	85	No	No	Weekly	Last one week	Never	No	N/A
6871	25	rural	25	Male	Married	Completed Junior Secondary	â‚¦0-20,000	1.5	59	119	60	No	No	Occasionally	Last one week	Never	No	N/A
6872	50	rural	50	Male	Married	Completed Primary School	â‚¦0-20,000	1.58	50	114	58	No	No	Weekly	Last one week	Daily	No	N/A
6874	50	rural	22	Male	Married	Completed Primary School	â‚¦0-20,000	1.85	80	133	70	No	No	Occasionally	More than a year ago	Never	No	N/A
6875	25	rural	35	Male	Married	Completed Senior Secondary	â‚¦0-20,000	1.62	66	128	85	No	No	Daily	Yesterday	Never	No	N/A
6890	25	rural	25	Male	Married	Completed Primary School	â‚¦0-20,000	1.64	65	110	59	No	No	Daily	Yesterday	Daily	No	N/A
6891	25	rural	28	Male	Married	Completed Senior Secondary	â‚¦0-20,000	1.6	67	143	79	No	No	Occasionally	Yesterday	Never	No	N/A
6892	25	rural	50	Male	Married	No education	â‚¦0-20,000	1.7	72	108	64	No	No	Occasionally	Last one week	Daily	No	N/A
6893	25	rural	23	Male	Married	Completed Senior Secondary	â‚¦0-20,000	1.6	83	119	65	No	No	Occasionally	Yesterday	Never	No	N/A
6894	45	rural	32	Male	Married	Some Post-secondary	â‚¦0-20,000	1.62	60	132	75	No	No	Occasionally	Yesterday	Never	No	N/A
6895	25	rural	27	Male	Married	Completed Senior Secondary	â‚¦0-20,000	1.2	72	111	61	No	No	Never	N/A	Never	No	N/A
6896	25	rural	27	Male	Married	Completed Junior Secondary	â‚¦0-20,000	1.3	45	109	63	No	No	Never	N/A	Never	No	N/A
6897	25	rural	31	Male	Married	Completed Senior Secondary	â‚¦0-20,000	1.3	66	131	65	No	No	Never	N/A	Never	No	N/A
6898	26	rural	28	Male	Married	Completed Senior Secondary	â‚¦0-20,000	1.7	54	126	68	No	No	Daily	Yesterday	Never	No	N/A
6899	25	rural	37	Male	Married	No education	â‚¦0-20,000	1.9	65	116	73	No	No	Occasionally	Last one week	Never	Yes	Snuff
6921	25	rural	22	Male	Married	Completed Senior Secondary	â‚¦0-20,000	1.2	60	135	72	No	No	Occasionally	Yesterday	Never	No	N/A
6922	25	rural	40	Male	Married	Completed Junior Secondary	â‚¦20,001-50,000	1.6	77	137	74	No	No	Never	N/A	Never	No	N/A
6924	26	rural	34	Male	Married	Completed Senior Secondary	â‚¦0-20,000	1.6	50	137	77	No	No	Never	N/A	Never	No	N/A
6925	25	rural	21	Male	Married	Completed Senior Secondary	â‚¦0-20,000	1.68	59	111	62	No	No	Never	N/A	Never	No	N/A
6926	25	rural	23	Male	Married	Completed Primary School	â‚¦0-20,000	1.64	76	130	71	No	No	Never	N/A	Never	No	N/A
6928	25	rural	28	Male	Married	Completed Post-secondary	â‚¦0-20,000	1.71	62	122	82	No	No	Daily	Yesterday	Never	No	N/A
6929	25	rural	40	Male	Married	Completed Senior Secondary	â‚¦0-20,000	1.61	63	129	79	No	No	Occasionally	Last one week	Never	No	N/A
6930	25	rural	29	Male	Married	Completed Junior Secondary	â‚¦0-20,000	1.63	61	144	94	No	No	Daily	Yesterday	Never	No	N/A
6932	25	rural	25	Male	Married	Completed Junior Secondary	â‚¦0-20,000	1.81	68	116	64	No	No	Never	N/A	Never	No	N/A
6934	25	rural	25	Male	Married	Completed Junior Secondary	â‚¦0-20,000	1.68	58	143	70	No	No	Occasionally	Last few months	Daily	No	N/A
6936	25	rural	32	Male	Married	Completed Primary School	â‚¦0-20,000	1.71	60	128	72	No	No	Weekly	Yesterday	Daily	No	N/A
6938	25	rural	35	Male	Married	Completed Senior Secondary	â‚¦0-20,000	1.63	57	113	60	No	No	Weekly	Last one week	Never	No	N/A
6940	25	rural	45	Male	Married	Completed Senior Secondary	â‚¦20,001-50,000	1.67	63	125	74	No	No	Never	N/A	Never	No	N/A
6942	25	rural	28	Male	Married	Completed Senior Secondary	â‚¦20,001-50,000	1.68	56	140	63	Yes	No	Daily	Yesterday	Never	No	N/A
6944	25	rural	30	Male	Married	Completed Junior Secondary	â‚¦0-20,000	1.78	70	126	74	No	No	Daily	Yesterday	Never	No	N/A
6946	25	rural	31	Male	Married	Completed Post-secondary	â‚¦0-20,000	1.71	81	134	78	No	No	Occasionally	Last few months	Never	No	N/A
6948	25	rural	36	Male	Married	Completed Post-secondary	â‚¦0-20,000	1.68	62	117	60	No	No	Occasionally	More than a year ago	Never	No	N/A
6950	25	rural	26	Male	Married	Completed Junior Secondary	â‚¦0-20,000	1.79	69	150	69	No	No	Never	N/A	Daily	No	N/A
6952	23	rural	25	Male	Married	Completed Junior Secondary	â‚¦0-20,000	1.65	60	152	72	No	No	Occasionally	Last few months	Never	No	N/A
6985	23	rural	18	Male	Married	Completed Senior Secondary	â‚¦0-20,000	1.73	62	142	74	No	No	Never	N/A	Never	No	N/A
6986	23	rural	39	Male	Married	Completed Primary School	â‚¦0-20,000	1.66	60	110	54	No	No	Never	N/A	Never	No	N/A
6987	23	rural	35	Male	Married	Completed Junior Secondary	â‚¦0-20,000	1.69	59	127	85	No	No	Never	N/A	Never	No	N/A
7010	23	rural	35	Male	Married	Completed Primary School	â‚¦0-20,000	1.7	62	145	84	No	No	Never	N/A	Never	No	N/A
7011	23	rural	53	Male	Married	Some Post-secondary	â‚¦20,001-50,000	1.65	67	105	73	No	No	Daily	Yesterday	Never	No	N/A
7012	23	rural	38	Male	Married	Some Post-secondary	â‚¦20,001-50,000	1.75	72	148	107	No	No	Occasionally	Last one week	Never	No	N/A
7013	45	rural	27	Male	Married	Completed Senior Secondary	â‚¦20,001-50,000	1.7	57	132	84	No	No	Never	N/A	Never	No	N/A
7014	45	rural	37	Male	Married	Completed Post-secondary	â‚¦20,001-50,000	1.73	65	117	82	No	No	Never	N/A	Never	No	N/A
7015	45	rural	27	Male	Married	Completed Senior Secondary	â‚¦0-20,000	1.67	68	126	74	No	No	Weekly	Yesterday	Never	No	N/A
7020	50	rural	32	Male	Married	Some Post-secondary	â‚¦0-20,000	1.69	78	134	85	No	No	Occasionally	More than a year ago	Never	No	N/A
7042	49	rural	24	Male	Married	Completed Senior Secondary	Above â‚¦100,001	1.64	61	113	64	No	No	Daily	Yesterday	Weekly	No	NA
7043	27	rural	20	Male	Married	Completed Junior Secondary	â‚¦0-20,000	1.73	60	136	79	No	No	Weekly	Last one week	Never	No	NA
7044	49	rural	28	Male	Married	Completed Senior Secondary	â‚¦20,001-50,000	1.65	60	136	73	No	No	Occasionally	Yesterday	Never	No	NA
7045	49	rural	30	Male	Married	Completed Junior Secondary	â‚¦0-20,000	1.8	71	134	86	No	No	Never	N/A	Never	No	NA
7046	49	rural	42	Male	Married	Completed Senior Secondary	Above â‚¦100,001	1.71	71	179	86	No	No	Occasionally	Last one month	Daily	No	NA
7047	51	rural	32	Male	Married	Completed Senior Secondary	â‚¦0-20,000	1.63	78	135	85	No	No	Weekly	Yesterday	Never	No	N/A
7048	51	rural	40	Male	Married	Completed Primary School	â‚¦0-20,000	1.73	92	151	97	No	No	Occasionally	Last one week	Never	Yes	Snuff
7049	51	rural	37	Male	Married	Completed Senior Secondary	â‚¦0-20,000	1.69	76	127	73	No	No	Occasionally	Last one week	Never	No	NA
7050	51	rural	35	Male	Married	Completed Senior Secondary	â‚¦0-20,000	1.8	57	116	84	No	No	Occasionally	Yesterday	Never	No	NA
7051	51	rural	32	Male	Married	No education	â‚¦0-20,000	1.8	68	116	67	No	No	Occasionally	Last one week	Never	Yes	Snuff
7052	51	rural	32	Male	Married	Completed Post-secondary	â‚¦20,001-50,000	1.67	49	118	83	No	No	Never	N/A	Never	No	N/A
7053	51	rural	27	Male	Married	Completed Primary School	â‚¦0-20,000	1.79	63	128	92	No	No	Occasionally	Last few months	Never	No	NA
7054	51	rural	35	Male	Married	Completed Post-secondary	â‚¦0-20,000	1.8	53	112	73	No	No	Never	N/A	Never	No	NA
7055	51	rural	32	Male	Married	Completed Post-secondary	â‚¦0-20,000	1.65	69	124	89	No	No	Occasionally	More than a year ago	Never	No	NA
7056	51	rural	22	Male	Married	Completed Senior Secondary	â‚¦0-20,000	1.78	59	114	73	No	No	Weekly	Yesterday	Daily	No	NA
7057	51	rural	31	Male	Married	Completed Primary School	â‚¦0-20,000	1.68	68	117	71	No	No	Daily	Yesterday	Never	Yes	Snuff
7058	51	rural	40	Male	Married	Completed Senior Secondary	â‚¦0-20,000	1.7	87	144	87	No	No	Weekly	Last one week	Never	No	NA
7059	27	rural	40	Male	Married	Completed Primary School	â‚¦0-20,000	1.77	56	110	50	No	No	Never	N/A	Never	No	NA
7061	51	rural	32	Male	Married	Completed Primary School	â‚¦0-20,000	1.63	64	107	74	No	No	Occasionally	Last one week	Never	No	NA
7062	38	rural	57	Male	Married	Completed Junior Secondary	â‚¦20,001-50,000	1.55	63	168	94	No	No	Weekly	Last one week	Never	No	N/A
7063	31	rural	40	Male	Married	Completed Post-secondary	â‚¦0-20,000	1.6	60	133	73	No	No	Occasionally	Last few months	Daily	No	N/A
7064	32	rural	45	Male	Married	Completed Primary School	â‚¦0-20,000	1.55	51	131	80	No	No	Weekly	Yesterday	Daily	No	N/A
7065	32	rural	30	Male	Married	Some Post-secondary	â‚¦0-20,000	1.72	81	132	80	Yes	No	Never	N/A	Never	No	N/A
7066	31	rural	33	Male	Married	Completed Senior Secondary	â‚¦20,001-50,000	1.7	70	132	78	No	No	Monthly	Last one week	Never	No	N/A
7067	32	rural	44	Male	Married	No education	â‚¦0-20,000	1.6	55	100	71	No	No	Occasionally	More than a year ago	Never	No	N/A
7068	32	rural	37	Male	Married	Some Post-secondary	â‚¦50,001-100,000	1.76	70	113	70	No	No	Never	N/A	Never	No	N/A
7069	32	rural	47	Male	Married	Completed Primary School	â‚¦0-20,000	1.65	60	116	64	No	No	Occasionally	Last few months	Never	No	N/A
7070	31	rural	33	Male	Married	Completed Junior Secondary	â‚¦0-20,000	1.59	50	117	84	No	No	Daily	Yesterday	Daily	No	N/A
7072	38	rural	27	Male	Married	Completed Junior Secondary	â‚¦50,001-100,000	1.54	54	137	80	No	No	Weekly	Yesterday	Never	No	N/A
7087	38	rural	37	Male	Married	Completed Senior Secondary	â‚¦0-20,000	1.74	60	125	74	No	No	Daily	Yesterday	Daily	No	N/A
7088	38	rural	29	Male	Married	Some Post-secondary	â‚¦0-20,000	1.57	51	122	72	No	No	Occasionally	Last few months	Never	No	N/A
7089	31	rural	29	Male	Married	Completed Primary School	â‚¦0-20,000	1.6	67	159	88	No	No	Never	N/A	Never	No	N/A
7090	38	rural	28	Male	Married	Completed Senior Secondary	â‚¦20,001-50,000	1.69	61	123	64	No	No	Daily	Yesterday	Daily	No	N/A
7091	38	rural	32	Male	Married	Completed Primary School	â‚¦20,001-50,000	1.58	51	147	89	No	No	Never	N/A	Never	No	N/A
7092	31	rural	30	Male	Married	Completed Senior Secondary	â‚¦20,001-50,000	1.6	57	138	87	No	No	Occasionally	Last one week	Daily	No	N/A
7093	38	rural	24	Male	Married	Completed Post-secondary	â‚¦0-20,000	1.74	71	131	70	No	No	Weekly	Last one week	Never	No	N/A
7094	31	rural	37	Male	Married	Completed Junior Secondary	â‚¦20,001-50,000	1.69	58	129	86	No	No	Monthly	Last one week	Daily	Yes	Marijuana
7095	31	rural	21	Male	Married	Completed Junior Secondary	â‚¦0-20,000	1.7	60	123	84	No	No	Monthly	More than a year ago	Never	No	N/A
7096	32	rural	33	Male	Married	Completed Post-secondary	â‚¦20,001-50,000	1.7	70	147	85	No	No	Occasionally	Last few months	Never	No	N/A
7097	31	rural	32	Male	Married	Completed Senior Secondary	â‚¦0-20,000	1.82	77	139	82	No	No	Monthly	Last one week	Never	No	N/A
7098	38	rural	41	Male	Married	Completed Senior Secondary	â‚¦0-20,000	1.69	64	129	77	No	No	Occasionally	Last few months	Never	No	N/A
7099	38	rural	40	Male	Married	Some Post-secondary	â‚¦0-20,000	1.62	59	141	76	No	No	Occasionally	More than a year ago	Daily	Yes	Weed
7100	31	rural	29	Male	Married	Completed Senior Secondary	â‚¦0-20,000	1.61	64	110	62	No	No	Monthly	Last one week	Never	No	N/A
7122	41	rural	32	Male	Married	Completed Senior Secondary	â‚¦0-20,000	1.6	68	131	80	No	No	Never	N/A	Never	No	N/A
7123	41	rural	39	Male	Married	Completed Primary School	â‚¦0-20,000	1.7	61	122	70	No	No	Monthly	Last few months	Daily	No	N/A
7124	41	rural	33	Male	Married	Completed Senior Secondary	â‚¦20,001-50,000	1.68	74	121	70	No	No	Occasionally	Last few months	Never	No	N/A
7125	41	rural	28	Male	Married	Completed Junior Secondary	â‚¦0-20,000	1.7	84	137	79	No	No	Occasionally	More than a year ago	Daily	No	N/A
7126	31	rural	19	Male	Married	Completed Junior Secondary	â‚¦0-20,000	1.68	63	142	92	No	No	Monthly	Last few months	Daily	No	N/A
7127	41	rural	20	Male	Married	Some Post-secondary	â‚¦0-20,000	1.6	60	159	69	No	No	Never	N/A	Never	No	N/A
7128	41	rural	53	Male	Married	Completed Primary School	â‚¦0-20,000	1.6	86	139	91	Yes	Yes	Never	N/A	Never	No	N/A
7129	41	rural	40	Male	Married	Completed Primary School	â‚¦0-20,000	1.82	77	139	83	No	No	Occasionally	Yesterday	Daily	No	N/A
7130	41	rural	30	Male	Married	Completed Senior Secondary	â‚¦0-20,000	1.6	66	124	78	No	No	Daily	Yesterday	Daily	No	N/A
7131	41	rural	30	Male	Married	Completed Junior Secondary	â‚¦0-20,000	1.59	60	112	67	No	No	Monthly	Last few months	Never	No	N/A
7132	41	rural	22	Male	Married	Completed Senior Secondary	â‚¦20,001-50,000	1.71	62	117	66	No	No	Occasionally	Last one week	Never	No	N/A
7133	41	rural	24	Male	Married	Completed Senior Secondary	â‚¦20,001-50,000	1.58	60	148	79	No	No	Occasionally	Last few months	Never	No	N/A
7134	41	rural	27	Male	Married	Completed Junior Secondary	â‚¦20,001-50,000	1.59	55	123	67	No	No	Monthly	Last one week	Never	No	N/A
7135	41	rural	24	Male	Married	Completed Junior Secondary	â‚¦0-20,000	1.8	76	154	86	No	No	Daily	Yesterday	Daily	No	N/A
7136	41	rural	37	Male	Married	Completed Primary School	â‚¦0-20,000	1.73	68	124	76	No	No	Monthly	Last few months	Daily	No	N/A
7137	41	rural	25	Male	Married	Completed Senior Secondary	â‚¦0-20,000	1.62	54	145	81	No	No	Occasionally	Last few months	Occasionally	No	N/A
7138	41	rural	25	Male	Married	Completed Junior Secondary	â‚¦20,001-50,000	1.71	70	134	78	No	No	Occasionally	Last one week	Daily	No	N/A
7139	41	rural	25	Male	Married	Completed Primary School	â‚¦0-20,000	1.69	68	147	98	No	No	Never	N/A	Never	No	N/A
7140	41	rural	21	Male	Married	Completed Senior Secondary	â‚¦0-20,000	1.6	66	130	72	No	No	Never	N/A	Never	No	N/A
7141	41	rural	41	Male	Married	Completed Primary School	â‚¦0-20,000	1.65	71	150	100	No	No	Daily	Yesterday	Never	No	N/A
7142	41	rural	28	Male	Married	Completed Junior Secondary	â‚¦0-20,000	1.65	65	125	75	No	No	Weekly	Last one week	Weekly	No	N/A
7157	31	rural	45	Male	Married	Completed Senior Secondary	â‚¦20,001-50,000	1.69	72	155	87	No	No	Occasionally	Last few months	Daily	No	N/A
7180	50	rural	32	Male	Married	Completed Primary School	â‚¦0-20,000	1.73	66	110	66	No	No	Never	N/A	Never	No	N/A
7181	26	rural	24	Male	Married	Some Post-secondary	â‚¦20,001-50,000	1.65	70	111	63	No	No	Weekly	Last one week	Never	No	N/A
7182	23	rural	25	Male	Married	Completed Junior Secondary	â‚¦0-20,000	1.92	72	132	59	No	No	Never	N/A	Never	No	N/A
7183	80	rural	19	Male	Married	Completed Junior Secondary	â‚¦0-20,000	1.68	68	142	75	No	No	Never	N/A	Never	No	N/A
7186	23	rural	20	Male	Married	Completed Junior Secondary	â‚¦0-20,000	1.62	55	139	80	No	No	Occasionally	Last one week	Never	No	N/A
7187	50	rural	28	Male	Married	No education	â‚¦0-20,000	1.77	70	118	68	No	No	Weekly	Last one week	Daily	No	N/A
7192	50	rural	30	Male	Married	Completed Primary School	â‚¦0-20,000	1.55	40	118	73	No	No	Weekly	Yesterday	Never	No	N/A
7207	50	rural	20	Male	Married	Completed Junior Secondary	â‚¦0-20,000	1.68	59	108	62	No	No	Monthly	Last few months	Never	Yes	Snuff
7208	50	rural	30	Male	Married	Completed Post-secondary	â‚¦0-20,000	1.75	63	122	75	No	No	Occasionally	Yesterday	Never	No	N/A
7209	80	rural	22	Male	Married	Completed Senior Secondary	â‚¦0-20,000	1.62	60	111	69	No	No	Never	N/A	Never	No	N/A
7210	80	rural	19	Male	Married	Completed Senior Secondary	â‚¦0-20,000	1.7	68	118	51	No	No	Never	N/A	Never	No	N/A
7211	80	rural	22	Male	Married	Completed Junior Secondary	â‚¦0-20,000	1.68	61	103	56	No	No	Never	N/A	Never	No	N/A
7218	80	rural	24	Male	Married	Completed Senior Secondary	â‚¦0-20,000	1.75	74	117	63	No	No	Never	N/A	Never	No	N/A
7219	50	rural	69	Male	Married	Some Post-secondary	â‚¦0-20,000	1.8	68	164	91	Yes	No	Daily	Yesterday	Daily	No	N/A
7225	80	rural	24	Male	Married	Completed Junior Secondary	â‚¦0-20,000	1.55	55	134	71	No	No	Monthly	Last few months	Never	No	N/A
7226	50	rural	31	Male	Married	Completed Senior Secondary	â‚¦0-20,000	1.6	87	132	73	No	No	Occasionally	More than a year ago	Occasionally	No	N/A
7227	23	rural	35	Male	Married	Some Post-secondary	â‚¦0-20,000	1.6	75	124	62	No	No	Weekly	Last one week	Never	No	N/A
7228	50	rural	54	Male	Married	Completed Primary School	â‚¦0-20,000	1.77	74	131	77	No	No	Monthly	Last one week	Never	No	N/A
7229	50	rural	25	Male	Married	Completed Senior Secondary	â‚¦0-20,000	1.74	59	115	62	No	No	Occasionally	Yesterday	Never	No	N/A
7230	50	rural	39	Male	Married	Completed Junior Secondary	â‚¦0-20,000	1.69	74	116	77	No	No	Weekly	Yesterday	Daily	No	N/A
7242	25	rural	35	Male	Married	Completed Senior Secondary	â‚¦0-20,000	1.66	87	115	71	No	No	Never	N/A	Never	No	N/A
7243	25	rural	27	Male	Married	Completed Post-secondary	â‚¦0-20,000	1.65	74	128	68	No	No	Weekly	Last one week	Never	No	N/A
7244	25	rural	22	Male	Married	Completed Senior Secondary	â‚¦0-20,000	1.64	60	108	50	No	No	Monthly	Last few months	Never	No	N/A
7245	25	rural	25	Male	Married	Completed Senior Secondary	â‚¦0-20,000	1.98	67	128	64	No	No	Daily	Yesterday	Never	No	N/A
7246	80	rural	34	Male	Married	Completed Junior Secondary	â‚¦0-20,000	1.7	68	118	68	No	No	Weekly	Last one week	Never	No	N/A
7247	80	rural	31	Male	Married	Completed Senior Secondary	â‚¦0-20,000	1.75	100	132	78	No	No	Weekly	Last one week	Never	No	N/A
7248	80	rural	40	Male	Married	Completed Senior Secondary	â‚¦0-20,000	1.65	60	119	70	No	No	Never	N/A	Never	No	N/A
7303	23	rural	34	Male	Married	Completed Senior Secondary	â‚¦20,001-50,000	1.7	82	137	96	Yes	Yes	Never	N/A	Never	No	N/A
7305	23	rural	25	Male	Married	Completed Junior Secondary	â‚¦0-20,000	1.57	55	115	64	No	No	Weekly	Yesterday	Occasionally	No	N/A
7308	23	rural	27	Male	Married	Completed Primary School	â‚¦20,001-50,000	1.55	59	126	64	No	No	Never	N/A	Never	No	N/A
7312	23	rural	25	Male	Married	Completed Junior Secondary	â‚¦0-20,000	1.77	53	133	82	No	No	Never	N/A	Never	No	N/A
7313	23	rural	26	Male	Married	Completed Senior Secondary	â‚¦0-20,000	1.6	53	105	66	No	No	Occasionally	Last one week	Never	No	N/A
7314	23	rural	30	Male	Married	Completed Senior Secondary	â‚¦0-20,000	1.6	62	108	58	No	No	Occasionally	Last one week	Never	No	N/A
10693	1	rural	22	Male	Married	Completed Junior Secondary	â‚¦0-20,000	1.69	65	138	58	No	No	Never	N/A	Never	No	N/A
106022	9	rural	33	Male	Married	Completed Senior Secondary	â‚¦0-20,000	1.57	65	173	95	No	No	Never	N/A	Never	No	N/A
106023	9	rural	33	Male	Married	Completed Senior Secondary	â‚¦0-20,000	1.7	75	132	80	No	No	Daily	Yesterday	Never	No	N/A
106024	9	rural	25	Male	Married	Completed Primary School	â‚¦0-20,000	1.6	68	128	66	No	No	Never	N/A	Never	No	N/A
106025	9	rural	49	Male	Married	Completed Senior Secondary	â‚¦0-20,000	1.65	78	132	84	No	No	Monthly	Last few months	Monthly	No	N/A
106026	9	rural	27	Male	Married	Completed Post-secondary	â‚¦0-20,000	1.51	50	111	48	No	No	Never	N/A	Never	No	N/A
106027	9	rural	31	Male	Married	Completed Post-secondary	â‚¦0-20,000	1.6	61	127	63	No	No	Never	N/A	Never	No	N/A
106028	9	rural	43	Male	Married	Completed Senior Secondary	â‚¦0-20,000	1.55	51	126	70	No	No	Weekly	Yesterday	Never	No	N/A
106030	9	rural	65	Male	Married	Completed Primary School	â‚¦0-20,000	1.55	59	177	100	No	No	Monthly	Last one week	Daily	No	N/A
106039	58	rural	32	Male	Married	Completed Primary School	â‚¦0-20,000	1.6	61	157	87	No	No	Occasionally	Last few months	Daily	No	N/A
106040	12	rural	20	Male	Married	Completed Junior Secondary	â‚¦0-20,000	1.5	49	118	66	No	No	Never	N/A	Never	No	N/A
106041	12	rural	40	Male	Married	Some Post-secondary	â‚¦0-20,000	1.65	60	132	66	No	No	Monthly	Last few months	Never	No	N/A
106042	1	rural	29	Male	Married	Completed Junior Secondary	â‚¦0-20,000	1.57	65	143	79	No	No	Weekly	Last one week	Never	No	N/A
106043	12	rural	37	Male	Married	Some Post-secondary	â‚¦0-20,000	1.55	57	144	82	No	No	Never	N/A	Never	No	N/A
106044	1	rural	38	Male	Married	Completed Primary School	â‚¦0-20,000	1.7	86	134	79	No	No	Daily	Last one week	Daily	No	N/A
106045	1	rural	29	Male	Married	Completed Primary School	â‚¦0-20,000	1.55	50	128	78	No	No	Never	N/A	Never	No	N/A
106046	1	rural	25	Male	Married	Completed Junior Secondary	â‚¦0-20,000	1.55	47	112	62	No	No	Never	N/A	Never	Yes	Snuff
106047	1	rural	25	Male	Married	Completed Junior Secondary	â‚¦0-20,000	1.7	71	144	89	No	No	Never	N/A	Never	No	N/A
106049	1	rural	26	Male	Married	Completed Senior Secondary	â‚¦0-20,000	1.75	65	135	72	No	No	Occasionally	Last few months	Weekly	No	N/A
106066	1	rural	22	Male	Married	Completed Senior Secondary	â‚¦0-20,000	1.85	70	113	74	No	No	Never	N/A	Never	No	N/A
106067	1	rural	19	Male	Married	Completed Junior Secondary	â‚¦0-20,000	1.65	60	115	62	No	No	Never	N/A	Weekly	No	NA
106068	1	rural	22	Male	Married	Completed Primary School	â‚¦0-20,000	1.69	58	114	67	No	No	Never	N/A	Never	No	N/A
106069	1	rural	25	Male	Married	Completed Junior Secondary	â‚¦0-20,000	1.6	59	113	79	No	No	Daily	Yesterday	Daily	No	N/A
106075	1	rural	23	Male	Married	Completed Senior Secondary	â‚¦0-20,000	1.68	65	125	73	No	No	Never	N/A	Never	No	N/A
106077	12	rural	38	Male	Married	Completed Primary School	â‚¦0-20,000	1.6	50	149	88	No	No	Daily	Yesterday	Daily	Yes	Tramadol
106078	12	rural	38	Male	Married	Completed Junior Secondary	â‚¦0-20,000	1.7	72	129	82	No	No	Weekly	Last one week	Never	No	N/A
106079	12	rural	43	Male	Married	Completed Junior Secondary	â‚¦0-20,000	1.7	59	127	86	No	No	Weekly	Last few months	Never	No	N/A
106080	12	rural	30	Male	Married	Completed Senior Secondary	â‚¦0-20,000	1.67	63	121	71	No	No	Occasionally	Last one week	Never	Yes	Snuff
106081	12	rural	33	Male	Married	Completed Senior Secondary	â‚¦20,001-50,000	1.7	65	121	71	No	No	Occasionally	Yesterday	Never	Yes	Snuff
106082	12	rural	34	Male	Married	Some Post-secondary	â‚¦0-20,000	1.65	60	152	93	No	No	Never	N/A	Never	No	N/A
106083	12	rural	37	Male	Married	Completed Senior Secondary	â‚¦0-20,000	1.6	6	165	111	No	No	Occasionally	Last few months	Never	No	N/A
106084	12	rural	30	Male	Married	Completed Junior Secondary	â‚¦0-20,000	1.67	71	126	79	No	No	Never	N/A	Never	No	N/A
106105	9	rural	31	Male	Married	Completed Senior Secondary	â‚¦0-20,000	1.75	65	110	71	No	No	Occasionally	Last one week	Never	No	N/A
106106	9	rural	55	Male	Married	No education	â‚¦0-20,000	1.5	55	147	83	No	No	Never	N/A	Never	No	N/A
106107	58	rural	29	Male	Married	Completed Post-secondary	â‚¦0-20,000	1.63	67	138	89	No	No	Occasionally	More than a year ago	Never	No	N/A
106108	11	rural	35	Male	Married	Completed Primary School	â‚¦20,001-50,000	1.6	65	112	68	No	No	Never	N/A	Never	No	N/A
106109	11	rural	53	Male	Married	Some Post-secondary	â‚¦0-20,000	1.55	54	124	80	No	No	Weekly	Yesterday	Daily	No	N/A
106110	11	rural	30	Male	Married	Completed Senior Secondary	â‚¦0-20,000	1.5	59	118	76	No	No	Never	N/A	Never	No	N/A
106111	9	rural	41	Male	Married	Completed Primary School	â‚¦0-20,000	1.56	47	116	85	No	No	Never	N/A	Never	No	N/A
106112	11	rural	25	Male	Married	Completed Primary School	â‚¦0-20,000	1.82	75	139	81	No	No	Never	N/A	Never	No	N/A
106113	11	rural	35	Male	Married	Completed Post-secondary	â‚¦0-20,000	1.57	56	127	81	No	No	Occasionally	Last one week	Never	No	N/A
106115	11	rural	17	Male	Married	Completed Primary School	â‚¦0-20,000	1.65	57	133	76	No	No	Daily	Yesterday	Never	No	N/A
106116	9	rural	35	Male	Married	Completed Post-secondary	â‚¦0-20,000	1.66	63	161	92	No	No	Never	N/A	Never	No	N/A
106117	11	rural	30	Male	Married	No education	â‚¦0-20,000	1.62	65	131	77	No	Yes	Weekly	Last one week	Never	No	N/A
106118	11	rural	26	Male	Married	Completed Primary School	â‚¦0-20,000	1.58	54	130	70	No	No	Weekly	Last one week	Weekly	No	N/A
106119	11	rural	21	Male	Married	Completed Primary School	â‚¦0-20,000	1.65	58	156	94	No	No	Occasionally	Yesterday	Never	No	N/A
106120	11	rural	23	Male	Married	Some Post-secondary	â‚¦0-20,000	1.74	73	125	70	No	No	Never	N/A	Never	No	N/A
106121	11	rural	38	Male	Married	Completed Senior Secondary	â‚¦0-20,000	1.67	66	138	76	No	No	Weekly	Yesterday	Occasionally	No	N/A
106122	11	rural	24	Male	Married	Some Post-secondary	â‚¦0-20,000	1.7	75	142	72	No	No	Monthly	Last one week	Never	No	N/A
106123	11	rural	19	Male	Married	Completed Junior Secondary	â‚¦0-20,000	1.55	58	137	70	No	No	Never	N/A	Never	No	N/A
106159	11	rural	25	Male	Married	Completed Junior Secondary	â‚¦0-20,000	1.6	64	131	71	No	No	Weekly	Yesterday	Never	No	N/A
106160	11	rural	24	Male	Married	Completed Senior Secondary	â‚¦0-20,000	1.79	65	116	69	No	No	Occasionally	Last one week	Never	No	N/A
106176	4	rural	32	Male	Married	Completed Post-secondary	â‚¦20,001-50,000	1.6	60	127	85	No	No	Occasionally	Yesterday	Never	No	N/A
106178	4	rural	37	Male	Married	Completed Junior Secondary	â‚¦0-20,000	1.57	74	133	71	No	No	Monthly	Last one week	Never	No	N/A
106179	9	rural	26	Male	Married	Completed Senior Secondary	â‚¦0-20,000	1.56	61	117	62	No	No	Never	N/A	Daily	No	N/A
106180	9	rural	25	Male	Married	Completed Junior Secondary	â‚¦0-20,000	1.65	62	107	54	No	No	Never	N/A	Never	No	N/A
106202	4	rural	25	Male	Married	Completed Senior Secondary	â‚¦0-20,000	1.5	72	126	61	No	No	Monthly	Last one week	Never	No	N/A
106203	4	rural	26	Male	Married	Completed Senior Secondary	â‚¦0-20,000	1.57	55	156	82	No	No	Monthly	Last few months	Weekly	Yes	Monkey Tail
106204	9	rural	32	Male	Married	Completed Junior Secondary	â‚¦0-20,000	1.7	63	128	74	No	No	Daily	Yesterday	Daily	No	N/A
106205	9	rural	27	Male	Married	Completed Junior Secondary	â‚¦0-20,000	1.66	61	142	83	No	No	Daily	Yesterday	Daily	No	N/A
106206	4	rural	25	Male	Married	Completed Senior Secondary	â‚¦20,001-50,000	1.61	58	121	79	No	No	Occasionally	Last few months	Never	Yes	Snuff
106207	4	rural	37	Male	Married	No education	â‚¦0-20,000	1.6	61	110	68	No	No	Occasionally	Last one week	Daily	No	N/A
106208	9	rural	24	Male	Married	Completed Post-secondary	â‚¦20,001-50,000	1.85	75	134	83	No	No	Never	N/A	Never	No	N/A
106209	9	rural	39	Male	Married	Completed Junior Secondary	â‚¦0-20,000	1.55	57	131	79	No	No	Never	N/A	Never	No	N/A
106210	9	rural	27	Male	Married	Completed Primary School	â‚¦0-20,000	1.7	60	128	76	No	No	Never	N/A	Never	No	N/A
106211	9	rural	24	Male	Married	Completed Junior Secondary	â‚¦0-20,000	1.66	49	143	70	No	No	Never	N/A	Never	No	N/A
106212	4	rural	33	Male	Married	Completed Senior Secondary	â‚¦0-20,000	1.67	64	111	65	No	No	Daily	Yesterday	Daily	No	N/A
106220	1	rural	26	Male	Married	Completed Junior Secondary	â‚¦0-20,000	1.7	71	156	83	No	No	Weekly	Yesterday	Never	No	N/A
106271	1	rural	34	Male	Married	Some Post-secondary	â‚¦0-20,000	1.75	71	141	74	No	No	Weekly	Last one week	Never	No	N/A
106272	58	rural	27	Male	Married	Completed Primary School	â‚¦0-20,000	1.5	50	116	78	No	No	Occasionally	Last one week	Daily	No	N/A
106273	58	rural	30	Male	Married	Completed Senior Secondary	â‚¦0-20,000	1.6	67	133	86	Yes	Yes	Daily	Yesterday	Occasionally	Yes	Snuff
106274	58	rural	30	Male	Married	Completed Senior Secondary	â‚¦0-20,000	1.67	64	115	77	No	No	Never	N/A	Never	No	N/A
106275	1	rural	36	Male	Married	Completed Post-secondary	â‚¦20,001-50,000	1.6	67	163	90	No	No	Weekly	Last one week	Never	No	N/A
106276	1	rural	36	Male	Married	Completed Primary School	â‚¦0-20,000	1.65	70	130	85	No	No	Occasionally	More than a year ago	Never	No	N/A
106277	1	rural	30	Male	Married	Completed Primary School	â‚¦0-20,000	1.79	65	141	76	No	No	Occasionally	Last few months	Never	No	N/A
106278	1	rural	36	Male	Married	Completed Senior Secondary	â‚¦0-20,000	1.62	60	110	73	No	No	Daily	Yesterday	Never	No	N/A
106279	1	rural	27	Male	Married	Completed Senior Secondary	â‚¦0-20,000	1.6	55	123	81	No	No	Never	N/A	Never	No	N/A
106280	1	rural	19	Male	Married	Some Post-secondary	â‚¦0-20,000	1.7	65	127	80	No	No	Never	N/A	Never	No	N/A
106281	58	rural	35	Male	Married	Completed Junior Secondary	â‚¦0-20,000	1.5	42	124	76	No	No	Monthly	Last one week	Never	No	N/A
106282	58	rural	32	Male	Married	Completed Senior Secondary	â‚¦0-20,000	1.6	63	106	71	No	No	Never	N/A	Never	No	N/A
106283	58	rural	52	Male	Married	Completed Junior Secondary	â‚¦0-20,000	1.5	54	160	114	No	No	Daily	Yesterday	Daily	No	N/A
106342	58	rural	30	Male	Married	Completed Primary School	â‚¦0-20,000	1.6	60	134	81	No	No	Never	N/A	Never	No	N/A
106343	58	rural	42	Male	Married	Completed Senior Secondary	â‚¦0-20,000	1.55	60			No	No	Occasionally	Yesterday	Never	No	N/A
106344	58	rural	28	Male	Married	Completed Post-secondary	â‚¦0-20,000	1.55	53	125	76	No	No	Never	N/A	Never	No	N/A
106345	58	rural	27	Male	Married	Completed Primary School	â‚¦0-20,000	1.6	61	103	68	No	No	Weekly	Last one week	Never	No	N/A
106346	9	rural	25	Male	Married	Completed Senior Secondary	â‚¦0-20,000	1.67	80	134	79	No	No	Occasionally	Last few months	Never	No	N/A
106347	58	rural	43	Male	Married	Completed Senior Secondary	â‚¦0-20,000	1.6	60	121	70	No	No	Never	N/A	Never	No	N/A
106348	58	rural	60	Male	Married	Completed Primary School	Above â‚¦100,001	1.7	50	101	78	No	No	Never	N/A	Daily	No	N/A
106349	58	rural	23	Male	Married	Completed Junior Secondary	â‚¦0-20,000	1.6	58	103	57	No	No	Never	N/A	Never	No	N/A
106350	6	rural	24	Male	Married	Completed Senior Secondary	â‚¦0-20,000	1.6	70	163	134	No	No	Daily	Yesterday	Daily	No	N/A
106351	58	rural	21	Male	Married	Some Post-secondary	â‚¦0-20,000	1.6	62	125	68	No	No	Never	N/A	Never	No	N/A
106352	58	rural	26	Male	Married	Completed Senior Secondary	â‚¦0-20,000	1.7	65	122	75	No	No	Never	N/A	Never	No	N/A
106353	58	rural	35	Male	Married	Completed Senior Secondary	â‚¦0-20,000	1.45	61	111	68	No	No	Never	N/A	Never	No	N/A
106354	6	rural	45	Male	Married	Some Post-secondary	Above â‚¦100,001	1.6	88	116	67	No	No	Occasionally	Yesterday	Never	Yes	Snuff
106355	6	rural	25	Male	Married	Completed Primary School	â‚¦0-20,000	1.7	60	151	74	No	No	Never	N/A	Never	No	N/A
106356	6	rural	28	Male	Married	Some Post-secondary	â‚¦0-20,000	1.6	60	94	51	No	No	Never	N/A	Never	No	N/A
106357	6	rural	35	Male	Married	Completed Primary School	â‚¦0-20,000	1.7	60	116	59	No	No	Occasionally	Last few months	Never	No	N/A
106358	58	rural	20	Male	Married	Completed Senior Secondary	â‚¦0-20,000	1.7	66	135	77	No	No	Never	N/A	Never	No	N/A
106359	58	rural	30	Male	Married	Completed Primary School	â‚¦0-20,000	1.6	61	115	80	No	No	Never	N/A	Daily	No	N/A
106360	58	rural	48	Male	Married	Completed Primary School	â‚¦0-20,000	1.45	44	189	97	No	No	Never	N/A	Never	No	N/A
106361	58	rural	65	Male	Married	Completed Primary School	â‚¦0-20,000	1.6	60	139	87	No	No	Never	N/A	Daily	No	N/A
106362	58	rural	30	Male	Married	Completed Senior Secondary	â‚¦0-20,000	1.5	69	119	59	No	No	Weekly	Yesterday	Never	No	N/A
106363	58	rural	26	Male	Married	Completed Junior Secondary	â‚¦0-20,000	1.6	55	117	55	No	No	Weekly	Last one week	Never	No	N/A
106364	58	rural	36	Male	Married	Completed Senior Secondary	â‚¦0-20,000	1.7	76	121	62	No	No	Monthly	Yesterday	Never	No	N/A
106365	58	rural	20	Male	Married	Completed Junior Secondary	â‚¦0-20,000	1.6	60	138	96	No	No	Never	N/A	Never	No	N/A
106366	12	rural	30	Male	Married	Completed Junior Secondary	â‚¦0-20,000	1.7	60	101	64	No	No	Occasionally	Last few months	Daily	No	N/A
106367	12	rural	34	Male	Married	Completed Junior Secondary	â‚¦0-20,000	1.65	64	129	88	No	No	Occasionally	Last one week	Never	No	N/A
106368	12	rural	41	Male	Married	Completed Junior Secondary	â‚¦0-20,000	1.55	55	123	81	No	No	Daily	Yesterday	Never	No	N/A
106369	12	rural	30	Male	Married	Completed Primary School	â‚¦0-20,000	1.6	61	126	67	No	No	Weekly	Last one week	Never	No	N/A
106370	12	rural	27	Male	Married	Completed Senior Secondary	â‚¦0-20,000	1.6	90	159	92	Yes	No	Occasionally	Yesterday	Never	No	N/A
106381	6	rural	25	Male	Married	Completed Senior Secondary	â‚¦0-20,000	1.5	50	129	71	No	No	Never	N/A	Never	No	N/A
106382	12	rural	28	Male	Married	Completed Senior Secondary	â‚¦0-20,000	1.6	50	128	89	No	No	Occasionally	Last one week	Never	No	N/A
106383	12	rural	57	Male	Married	Completed Primary School	â‚¦50,001-100,000	1.65	45	138	91	Yes	No	Weekly	Yesterday	Daily	No	N/A
106384	12	rural	45	Male	Married	Completed Primary School	â‚¦0-20,000	1.65	60	124	79	No	No	Weekly	Yesterday	Daily	Yes	Snuff
106385	12	rural	26	Male	Married	Completed Junior Secondary	â‚¦0-20,000	1.65	50	118	72	No	No	Weekly	Last one week	Weekly	No	N/A
106386	12	rural	37	Male	Married	Completed Primary School	â‚¦0-20,000	1.65	55	123	69	No	No	Weekly	Yesterday	Never	No	N/A
106387	12	rural	35	Male	Married	No education	â‚¦0-20,000	1.6	65	131	85	No	No	Never	N/A	Never	No	N/A
106388	12	rural	32	Male	Married	Completed Junior Secondary	â‚¦0-20,000	1.75	73	131	89	No	No	Occasionally	Yesterday	Daily	No	N/A
106389	12	rural	60	Male	Married	No education	â‚¦0-20,000	1.55	50	133	75	No	No	Occasionally	Yesterday	Occasionally	No	N/A
106390	12	rural	23	Male	Married	Completed Junior Secondary	â‚¦0-20,000	1.65	60	144	82	Yes	Yes	Weekly	Last one week	Never	No	N/A
106421	58	rural	27	Male	Married	Completed Senior Secondary	â‚¦0-20,000	1.6	42	125	82	No	No	Daily	Yesterday	Daily	No	N/A
106422	58	rural	25	Male	Married	Completed Senior Secondary	â‚¦0-20,000	1.57	58	99	58	No	No	Monthly	Last one week	Never	No	N/A
106423	58	rural	23	Male	Married	Completed Junior Secondary	â‚¦0-20,000	1.5	51	121	69	No	No	Never	N/A	Never	No	N/A
106424	58	rural	40	Male	Married	Completed Senior Secondary	â‚¦0-20,000	1.6	71	119	60	No	No	Occasionally	Last few months	Never	No	N/A
106425	58	rural	28	Male	Married	Completed Junior Secondary	â‚¦0-20,000	1.7	69	125	69	No	No	Never	N/A	Never	No	N/A
106426	58	rural	22	Male	Married	Completed Senior Secondary	â‚¦0-20,000	1.6	60	99	51	No	No	Daily	Yesterday	Never	No	N/A
106427	58	rural	45	Male	Married	Completed Primary School	â‚¦0-20,000	1.6	74	107	63	No	No	Never	N/A	Never	No	N/A
106428	58	rural	28	Male	Married	Some Post-secondary	â‚¦0-20,000	1.6	80	128	93	No	No	Never	N/A	Never	No	N/A
106429	58	rural	23	Male	Married	Completed Junior Secondary	â‚¦0-20,000	1.45	62	131	92	No	No	Never	N/A	Daily	No	N/A
106430	58	rural	26	Male	Married	Some Post-secondary	â‚¦0-20,000	1.55	64	109	64	No	No	Never	N/A	Never	No	N/A
106457	4	rural	32	Male	Married	Completed Senior Secondary	â‚¦0-20,000	1.43	58	131	76	No	No	Never	N/A	Never	No	N/A
106458	9	rural	38	Male	Married	Some Post-secondary	â‚¦0-20,000	1.65	55	144	91	No	No	Never	N/A	Never	No	N/A
106459	6	rural	30	Male	Married	No education	â‚¦0-20,000	1.7	70	111	65	No	No	Monthly	Last one week	Never	No	N/A
106460	9	rural	32	Male	Married	Completed Primary School	â‚¦0-20,000	1.66	78	140	95	No	No	Daily	Yesterday	Daily	No	NA
106461	9	rural	20	Male	Married	Completed Primary School	â‚¦0-20,000	1.74	61	123	56	No	No	Daily	Last one week	Never	No	N/A
106462	9	rural	41	Male	Married	Completed Senior Secondary	â‚¦0-20,000	1.7	69	121	85	No	No	Never	N/A	Never	No	N/A
106463	6	rural	33	Male	Married	Completed Junior Secondary	â‚¦0-20,000	1.6	70	123	90	No	No	Occasionally	Last - Month	Never	No	N/A
106464	6	rural	30	Male	Married	Completed Post-secondary	â‚¦0-20,000	1.8	60	116	71	No	No	Daily	Yesterday	Never	No	N/A
106465	9	rural	20	Male	Married	Completed Senior Secondary	â‚¦0-20,000	1.64	68	144	81	No	No	Never	N/A	Never	No	N/A
106466	6	rural	24	Male	Married	Completed Primary School	â‚¦0-20,000	1.62	60	108	88	No	No	Never	N/A	Never	No	N/A
106467	4	rural	25	Male	Married	Completed Junior Secondary	â‚¦0-20,000	1.42	53	87	62	No	No	Never	N/A	Never	No	N/A
106468	6	rural	36	Male	Married	Completed Primary School	â‚¦0-20,000	1.6	70	137	69	No	No	Occasionally	Yesterday	Never	No	N/A
106469	6	rural	30	Male	Married	Completed Senior Secondary	â‚¦0-20,000	1.6	70	120	61	No	No	Daily	Last one week	Never	No	N/A
106470	1	rural	36	Male	Married	Completed Senior Secondary	Above â‚¦100,001	1.75	65	123	71	No	No	Weekly	Yesterday	Never	No	N/A
106471	6	rural	20	Male	Married	Completed Senior Secondary	â‚¦0-20,000	1.6	60	116	76	No	No	Monthly	Last - Month	Never	No	N/A
106491	6	rural	72	Male	Married	Some Post-secondary	â‚¦0-20,000	1.7	70	130	90	No	No	Never	N/A	Never	No	N/A
106492	6	rural	24	Male	Married	Completed Primary School	â‚¦0-20,000	1.6	60	131	78	No	No	Never	N/A	Never	No	N/A
106493	6	rural	35	Male	Married	Completed Senior Secondary	â‚¦0-20,000	1.6	55	109	70	No	No	Daily	Yesterday	Daily	No	N/A
106494	6	rural	23	Male	Married	Completed Junior Secondary	â‚¦0-20,000	1.6	70	133	60	No	No	Occasionally	Last one week	Never	No	N/A
106501	6	rural	30	Male	Married	Completed Primary School	â‚¦0-20,000	1.55	50	139	95	No	No	Never	N/A	Never	No	N/A
106502	6	rural	20	Male	Married	Completed Primary School	â‚¦0-20,000	1.65	60	101	50	No	No	Never	N/A	Never	No	N/A
106503	6	rural	40	Male	Married	Some Post-secondary	â‚¦0-20,000	1.6	72	155	96	No	No	Occasionally	Last one week	Never	No	N/A
106521	6	rural	25	Male	Married	Completed Senior Secondary	â‚¦0-20,000	1.7	78	128	86	No	No	Occasionally	Last one week	Monthly	No	N/A
106531	6	rural	25	Male	Married	Completed Senior Secondary	â‚¦0-20,000	1.6	70	119	75	No	No	Occasionally	Last - Month	Never	No	N/A
106532	6	rural	19	Male	Married	Completed Senior Secondary	â‚¦0-20,000	1.6	55	118	71	No	No	Occasionally	Yesterday	Never	No	N/A
106533	6	rural	18	Male	Married	Completed Junior Secondary	â‚¦0-20,000	1.7	65	138	85	No	No	Never	N/A	Never	No	N/A
106534	6	rural	28	Male	Married	Completed Junior Secondary	â‚¦0-20,000	1.5	60	105	65	No	No	Occasionally	Last one week	Never	No	N/A
106535	6	rural	25	Male	Married	Completed Junior Secondary	â‚¦0-20,000	1.6	70	120	62	No	No	Daily	Yesterday	Daily	No	N/A
106536	6	rural	25	Male	Married	Completed Senior Secondary	â‚¦0-20,000	1.6	60	113	50	No	No	Occasionally	Last one week	Never	No	N/A
106537	6	rural	25	Male	Married	Completed Primary School	â‚¦0-20,000	1.77	70	138	85	No	No	Weekly	Yesterday	Never	No	N/A
106538	12	rural	32	Male	Married	Completed Junior Secondary	â‚¦0-20,000	1.65	55	143	90	No	No	Daily	Yesterday	Never	No	N/A
106539	9	rural	25	Male	Married	Completed Primary School	â‚¦0-20,000	1.69	65	125	68	No	No	Never	N/A	Never	No	N/A
106540	9	rural	37	Male	Married	Completed Primary School	â‚¦0-20,000	1.63	53	132	81	No	No	Occasionally	Yesterday	Daily	No	N/A
106541	9	rural	30	Male	Married	Completed Primary School	â‚¦0-20,000	1.59	64	151	100	No	No	Never	N/A	Never	No	N/A
106542	1	rural	76	Male	Married	No education	â‚¦0-20,000	1.6	53	134	69	No	No	Never	N/A	Never	No	N/A
106543	9	rural	22	Male	Married	No education	â‚¦0-20,000	1.62	62	117	73	No	No	Never	N/A	Never	No	N/A
106544	58	rural	26	Male	Married	Completed Junior Secondary	â‚¦0-20,000	1.6	69	106	60	No	No	Never	N/A	Daily	No	N/A
106545	58	rural	50	Male	Married	Completed Primary School	â‚¦0-20,000	1.57	50	164	94	No	No	Never	N/A	Daily	No	N/A
106546	58	rural	35	Male	Married	Completed Senior Secondary	â‚¦0-20,000	1.7	55	115	67	No	No	Never	N/A	Never	No	N/A
106547	58	rural	35	Male	Married	Completed Post-secondary	â‚¦0-20,000	1.5	67	130	83	No	Yes	Never	N/A	Never	No	N/A
106548	6	rural	37	Male	Married	Completed Junior Secondary	â‚¦0-20,000	1.56	60	109	54	No	No	Occasionally	Yesterday	Daily	No	N/A
106549	6	rural	29	Male	Married	Completed Junior Secondary	â‚¦0-20,000	1.6	50	133	89	No	No	Occasionally	Yesterday	Never	No	N/A
[truncated: 4,766 more rows]
